# Supplementary material for: Wise reasoning, intergroup positivity, and attitude polarization across contexts
Source: Nat Commun. 2021 Jun 3;12:3313. doi: 10.1038/s41467-021-23432-1 (PMC8175723; doi:10.1038/s41467-021-23432-1)
Supplement: Supplementary file 3 — Source Data [file 41467_2021_23432_MOESM3_ESM.xlsx]

## Sheet: Figure 1 (and S9)
					Panel a						Panel b
					Group	Wise Reasoning	Protester Warmth				Group	Wise Reasoning	Protester Trust
					0	3.58	4				0	3.58	4.67
					0	3	6				0	3	6.33
					0	3.17	2.67				0	3.17	4.33
					0	3.58	5.33				0	3.58	5
					0	3.25	5				0	3.25	5
					0	3.08	4.67				0	3.08	6
					0	3.58	5				0	3.58	4.33
					0	3	5				0	3	5
					0	3.25	6				0	3.25	6
					0	3.5	5.67				0	3.5	4.33
					0	3	4				0	3	4
					0	4.08	5				0	4.08	5.33
					0	4	3.33				0	4	5
					0	3.67	4.33				0	3.67	5
					0	3.33	4				0	3.33	4
					0	4.58	4.33				0	4.58	4.33
					0	3.67	2				0	3.67	2.67
					0	3.08	7				0	3.08	7
					0	3	3.33				0	3	4
					0	4.25	6				0	4.25	4.67
					0	4	5.67				0	4	5
					0	3.83	4.33				0	3.83	5.33
					0	3	4				0	3	4
					0	4	4				0	4	4.33
					0	3.75	6				0	3.75	6
					0	4	4				0	4	4.67
					0	3.5	5.67				0	3.5	4.33
					0	3.33	6				0	3.33	6
					0	3	4				0	3	4
					0	4	4				0	4	4
					0	4.42	5.67				0	4.42	5.67
					0	3.67	5.67				0	3.67	6
					0	4.08	6.33				0	4.08	5.67
					0	3.67	3.33				0	3.67	4
					0	3.17	5				0	3.17	5
					0	4.58	5.67				0	4.58	5.67
					0	3.75	7				0	3.75	7
					0	4.42	3				0	4.42	4
					0	3.25	6				0	3.25	4.33
					0	3.17	6				0	3.17	6
					0	3.5	2.33				0	3.5	4
					1	3.75	4				1	3.75	4.33
					1	3.83	4				1	3.83	4
					1	3.58	5.33				1	3.58	5
					1	2.75	3.67				1	2.75	4.67
					1	3.92	2				1	3.92	3
					1	3.5	6				1	3.5	6
					1	3.58	5.67				1	3.58	5
					1	3.17	5				1	3.17	5
					1	4.92	7				1	4.92	7
					1	3.5	4.33				1	3.5	3.67
					1	3.58	4				1	3.58	4
					1	1	1				1	1	1
					1	4.17	7				1	4.17	6
					1	4	5.33				1	4	5.33
					1	4	6				1	4	4.33
					1	3.75	6				1	3.75	6
					1	3.92	4				1	3.92	4.33
					1	4	4				1	4	4
					1	4	4				1	4	4.67
					1	3.67	5				1	3.67	5
					1	3.92	6				1	3.92	6
					1	4.17	4				1	4.17	4.33
					1	3.5	4.67				1	3.5	5
					1	3.92	3.67				1	3.92	4.33
					1	3.58	5				1	3.58	5.67
					1	2.75	4.33				1	2.75	4.67
					1	3.25	5.33				1	3.25	5
					1	3.83	5.33				1	3.83	5
					1	4	5				1	4	5.67
					1	3	4				1	3	4
					1	2.83	3				1	2.83	4.33
					1	3	1				1	3	2
					1	3.83	2.67				1	3.83	5

## Sheet: Figure 2
				Left side						Right side
				Identification with Protesters	Wise Reasoning	Police Warmth				Identification with Protesters	Wise Reasoning	Police Trust
				1	1	7				1	1	7
				1	1	7				1	1	7
				3.67	1.1	2				3.67	1.1	2
				1	1.14	3.67				1	1.14	5
				1	1.29	1				1	1.29	1
				5.67	1.29	2				5.67	1.29	2
				1	1.57	4				1	1.57	4
				1.67	1.57	4				1.67	1.57	4
				1	1.62	6				1	1.62	6
				7	1.67	1				7	1.67	1
				1	1.76	5				1	1.76	6.33
				1	1.81	3.67				1	1.81	4
				4	1.86	4				4	1.86	4
				7	2	1				7	2	1
				4	2	3				4	2	3
				1.33	2	3.67				1.33	2	4.67
				4.67	2	3				4.67	2	1.67
				6.67	2.05	1				6.67	2.05	1
				1	2.05	4				1	2.05	4
				1	2.05	7				1	2.05	7
				1	2.14	7				1	2.14	7
				7	2.14	1				7	2.14	1
				5	2.14	1				5	2.14	1
				3	2.19	2.33				3	2.19	3
				3.33	2.24	3				3.33	2.24	4
				1	2.24	4.33				1	2.24	5
				1.33	2.24	4				1.33	2.24	4
				1	2.29	3				1	2.29	3.67
				2	2.33	3				2	2.33	3
				1.33	2.33	2				1.33	2.33	1.33
				1	2.38	5.33				1	2.38	6.33
				1	2.38	7				1	2.38	7
				1	2.38	5				1	2.38	6
				1	2.43	5				1	2.43	5.67
				7	2.43	1				7	2.43	1
				2	2.43	4				2	2.43	4
				1	2.43	5.33				1	2.43	5
				1	2.43	4				1	2.43	4
				3.67	2.48	2				3.67	2.48	2
				7	2.52	1.33				7	2.52	1
				1	2.52	6.33				1	2.52	6
				5	2.57	2				5	2.57	3.33
				1.33	2.57	2				1.33	2.57	2
				1.67	2.57	3.67				1.67	2.57	5
				5	2.62	2				5	2.62	2.67
				3	2.62	4				3	2.62	4
				5.33	2.62	2.67				5.33	2.62	3.67
				1	2.67	5				1	2.67	5
				7	2.67	1				7	2.67	1
				1.33	2.67	1				1.33	2.67	1.67
				1	2.71	5.33				1	2.71	7
				6.67	2.71	4				6.67	2.71	4
				1.33	2.71	1				1.33	2.71	1
				1	2.71	5				1	2.71	4.67
				6	2.71	2				6	2.71	2
				4	2.76	1				4	2.76	1
				1	2.76	1				1	2.76	1
				1	2.81	4				1	2.81	4
				4.33	2.81	2				4.33	2.81	3
				1	2.86	2				1	2.86	2.33
				5	2.86	4				5	2.86	4
				1	2.86	4				1	2.86	4
				1	2.86	4				1	2.86	4
				4.33	2.86	3.33				4.33	2.86	4.33
				4.33	2.86	3.67				4.33	2.86	4
				3.33	2.86	5.33				3.33	2.86	5
				5	2.86	3.67				5	2.86	2.67
				3	2.86	7				3	2.86	6
				3.33	2.86	5				3.33	2.86	4.67
				3.33	2.9	5				3.33	2.9	3
				6.33	2.9	1				6.33	2.9	1.67
				2.33	2.9	4				2.33	2.9	5.33
				1	2.9	6				1	2.9	6
				4.33	2.9	5.67				4.33	2.9	7
				7	2.9	1				7	2.9	1
				4	2.9	5.33				4	2.9	6.33
				5	2.95	5				5	2.95	5.33
				1	2.95	4				1	2.95	4
				3	2.95	6				3	2.95	6.33
				3.33	2.95	4				3.33	2.95	3.67
				4	2.95	4				4	2.95	4
				1	2.95	3				1	2.95	3.67
				7	2.95	1				7	2.95	1
				1	2.95	2.67				1	2.95	2.67
				4.67	2.95	3.67				4.67	2.95	3.33
				3.33	2.95	2.67				3.33	2.95	2.67
				2.67	2.95	1				2.67	2.95	1
				5.67	3	2				5.67	3	2
				1	3	6				1	3	6
				1	3	7				1	3	7
				1	3	4				1	3	4
				5.33	3	1				5.33	3	2
				5	3	2.67				5	3	3
				6	3	1				6	3	1
				3.67	3	2.67				3.67	3	2
				3	3	1				3	3	1
				7	3	1				7	3	1
				3	3	4				3	3	5
				1	3	4				1	3	4
				4.33	3	4.67				4.33	3	3.33
				1.67	3	3				1.67	3	4.33
				5	3	3				5	3	3
				4	3	4				4	3	4
				4	3	4				4	3	4
				4	3	4				4	3	4
				4	3	3.67				4	3	4
				4.67	3	4.67				4.67	3	4.33
				2	3	4				2	3	4
				1	3	4				1	3	4
				1	3.05	4				1	3.05	4
				5	3.05	1				5	3.05	1
				2	3.05	1				2	3.05	1
				2.67	3.05	1				2.67	3.05	1
				2.33	3.05	4.33				2.33	3.05	4.33
				7	3.05	1				7	3.05	1
				1.33	3.05	7				1.33	3.05	7
				1	3.05	7				1	3.05	7
				2	3.05	3				2	3.05	3.33
				4	3.05	3.67				4	3.05	3.67
				3	3.1	4				3	3.1	4
				4	3.1	1				4	3.1	3.33
				2.33	3.1	4				2.33	3.1	5
				3	3.1	1				3	3.1	7
				1	3.1	6				1	3.1	6
				4.67	3.1	1				4.67	3.1	1
				6.33	3.1	1				6.33	3.1	1
				6.67	3.1	4				6.67	3.1	4
				1.67	3.14	3.33				1.67	3.14	3
				1	3.14	3				1	3.14	3
				5.33	3.14	4.67				5.33	3.14	4.67
				2.33	3.14	4.33				2.33	3.14	4.67
				1.67	3.14	4.67				1.67	3.14	4.33
				5	3.14	1				5	3.14	1
				4.67	3.14	4.33				4.67	3.14	4
				5.33	3.14	2.33				5.33	3.14	2
				2.33	3.14	5				2.33	3.14	5
				5.33	3.19	1				5.33	3.19	1
				5.67	3.19	2				5.67	3.19	1.67
				3.33	3.19	4				3.33	3.19	5
				3.67	3.19	4.33				3.67	3.19	5
				2.33	3.19	5				2.33	3.19	5.33
				4.67	3.19	2.33				4.67	3.19	2.67
				4	3.19	3.67				4	3.19	3.67
				5.33	3.19	1.33				5.33	3.19	1.67
				1	3.19	5				1	3.19	3.67
				1	3.24	3.67				1	3.24	3.67
				4.33	3.24	4.67				4.33	3.24	3.67
				4	3.24	3				4	3.24	3
				6	3.24	2				6	3.24	2
				5.67	3.24	1				5.67	3.24	1
				4.33	3.24	5				4.33	3.24	4.67
				5.33	3.24	4.67				5.33	3.24	5
				6	3.24	2				6	3.24	2
				2.67	3.24	4				2.67	3.24	4
				4.67	3.24	4.33				4.67	3.24	4
				5.67	3.24	1				5.67	3.24	1.33
				3.67	3.24	2				3.67	3.24	2
				5.33	3.24	2				5.33	3.24	2
				1.33	3.24	4				1.33	3.24	5.33
				2.67	3.29	5				2.67	3.29	5
				4.67	3.29	5.33				4.67	3.29	3
				3.33	3.29	5				3.33	3.29	5.33
				4.67	3.29	4.67				4.67	3.29	5
				1.33	3.29	3				1.33	3.29	3
				6	3.29	2.33				6	3.29	2
				3	3.29	2				3	3.29	2
				2.33	3.29	2				2.33	3.29	2
				4.33	3.33	1				4.33	3.33	2
				2	3.33	5.33				2	3.33	4
				4.67	3.33	4.33				4.67	3.33	4.67
				4	3.33	4				4	3.33	4
				2	3.33	4				2	3.33	4
				5.33	3.33	3.67				5.33	3.33	4.33
				3	3.33	2				3	3.33	2.33
				4.33	3.33	3.67				4.33	3.33	4
				4	3.38	4				4	3.38	4
				5.67	3.38	1				5.67	3.38	1
				2.33	3.38	6.67				2.33	3.38	6.33
				4.33	3.38	3.33				4.33	3.38	3
				1.67	3.38	3				1.67	3.38	3
				7	3.38	1				7	3.38	1
				1	3.38	4				1	3.38	3.67
				2	3.38	4				2	3.38	4
				1	3.38	4.33				1	3.38	4
				3.67	3.43	1.33				3.67	3.43	2
				1	3.43	4				1	3.43	4
				7	3.43	1.33				7	3.43	1.33
				1.33	3.43	3				1.33	3.43	4.33
				5.33	3.48	3				5.33	3.48	5
				4.67	3.48	2				4.67	3.48	2
				3.67	3.48	3				3.67	3.48	3
				2	3.48	1.33				2	3.48	2
				1	3.48	7				1	3.48	7
				1	3.48	5.67				1	3.48	6
				4.67	3.48	1				4.67	3.48	1
				1.67	3.48	3				1.67	3.48	4
				1	3.48	1.67				1	3.48	1
				4.33	3.48	1				4.33	3.48	1
				3	3.52	5				3	3.52	5
				1.67	3.52	3.67				1.67	3.52	2.67
				1	3.52	4.67				1	3.52	4.33
				7	3.52	5				7	3.52	4.67
				4.67	3.52	4				4.67	3.52	3
				1	3.52	6.33				1	3.52	5
				4.33	3.52	3.33				4.33	3.52	2.67
				3	3.52	1.67				3	3.52	2
				4.67	3.52	5				4.67	3.52	5.33
				1	3.52	6				1	3.52	6
				5	3.57	3.33				5	3.57	3
				3	3.57	2.33				3	3.57	4
				1	3.57	4				1	3.57	4
				1	3.57	4				1	3.57	4
				4	3.57	2				4	3.57	3
				3.33	3.57	3.33				3.33	3.57	4.67
				4.33	3.62	2.67				4.33	3.62	2.67
				4	3.62	5.33				4	3.62	5
				1	3.62	6.33				1	3.62	6
				1	3.62	3				1	3.62	3
				1.33	3.62	4.33				1.33	3.62	4.33
				5.33	3.62	4				5.33	3.62	3.5
				6	3.62	1				6	3.62	1
				1	3.67	3.67				1	3.67	4.33
				4.33	3.67	2				4.33	3.67	2
				1	3.67	4				1	3.67	4
				1	3.71	6				1	3.71	6
				5.67	3.71	7				5.67	3.71	7
				1	3.71	1				1	3.71	1
				1	3.71	5.67				1	3.71	5.33
				5.33	3.71	6				5.33	3.71	5.33
				3.67	3.71	3				3.67	3.71	5.67
				1	3.71	3				1	3.71	3
				3.67	3.71	1				3.67	3.71	1
				3.67	3.71	4				3.67	3.71	4
				5	3.71	2				5	3.71	2
				4.67	3.76	1.33				4.67	3.76	1.67
				4.33	3.76	2				4.33	3.76	2.67
				3.67	3.76	2				3.67	3.76	2
				3	3.76	4				3	3.76	4
				6.33	3.76	1				6.33	3.76	1
				2.33	3.81	1				2.33	3.81	1
				1	3.81	6				1	3.81	6
				3.67	3.81	2.67				3.67	3.81	2.33
				5	3.81	3				5	3.81	5
				5.33	3.86	6				5.33	3.86	6
				2	3.86	4.5				2	3.86	4
				3	3.86	1				3	3.86	1
				6	3.86	1				6	3.86	1
				5.33	3.86	1				5.33	3.86	1
				6	3.86	1				6	3.86	4.33
				3.33	3.86	1				3.33	3.86	1.33
				4.33	3.86	3				4.33	3.86	5
				3	3.86	4				3	3.86	4
				1	3.9	2				1	3.9	2
				5	3.9	4.67				5	3.9	5.33
				3	3.9	1				3	3.9	3.67
				4.67	3.95	5				4.67	3.95	5
				5.33	3.95	5				5.33	3.95	3
				5	3.95	1				5	3.95	4
				3	4	4				3	4	5
				5.33	4	3				5.33	4	4
				6	4	2				6	4	2
				6.33	4	2				6.33	4	2
				1	4	5				1	4	5
				1.33	4	2				1.33	4	3
				6	4	5.67				6	4	5.67
				6	4	2				6	4	2
				4	4	4				4	4	4
				1.33	4	3.67				1.33	4	5
				1.33	4.05	4.67				1.33	4.05	5.67
				5.67	4.05	6				5.67	4.05	6.33
				5	4.05	4				5	4.05	4.33
				5.67	4.1	2.33				5.67	4.1	2.33
				7	4.1	1				7	4.1	1
				2.67	4.1	1				2.67	4.1	1
				4	4.1	4				4	4.1	4
				4.33	4.1	3				4.33	4.1	3.33
				5	4.1	3				5	4.1	3.67
				1	4.14	1				1	4.14	1
				5.33	4.14	1				5.33	4.14	1
				6.33	4.14	1				6.33	4.14	1
				1.33	4.14	3.67				1.33	4.14	2.33
				1	4.14	6				1	4.14	6
				2	4.19	2.67				2	4.19	3.67
				4	4.19	3.67				4	4.19	3.33
				6.67	4.19	1.33				6.67	4.19	2
				6	4.19	2				6	4.19	3.67
				5	4.19	4.67				5	4.19	3.67
				5	4.24	5.67				5	4.24	6
				5	4.24	2.33				5	4.24	3.67
				1	4.24	1				1	4.24	1
				1.67	4.24	4.33				1.67	4.24	1.67
				4.33	4.24	3.67				4.33	4.24	3
				6.33	4.24	4.67				6.33	4.24	4.67
				1	4.24	1				1	4.24	1.33
				4	4.24	4.67				4	4.24	4
				5	4.33	1				5	4.33	2
				2	4.33	4.33				2	4.33	5
				1.67	4.38	3.67				1.67	4.38	4.67
				1	4.38	2.67				1	4.38	3.33
				4.67	4.38	1				4.67	4.38	1
				2	4.38	4				2	4.38	4.67
				1	4.43	7				1	4.43	7
				6.33	4.43	1				6.33	4.43	1
				7	4.43	5				7	4.43	5
				4.33	4.43	2.67				4.33	4.43	2.33
				1	4.43	6				1	4.43	6
				1	4.43	3.67				1	4.43	4.67
				7	4.48	2				7	4.48	1.67
				1	4.48	4				1	4.48	5.33
				3	4.52	4.33				3	4.52	5
				7	4.57	1				7	4.57	1
				1	4.57	2				1	4.57	2.67
				1	4.57	6				1	4.57	4
				4	4.62	4				4	4.62	4
				7	4.62	6.33				7	4.62	6.67
				3.33	4.62	4				3.33	4.62	5.33
				7	4.71	1				7	4.71	1
				6.33	4.76	1				6.33	4.76	1
				5	4.9	1				5	4.9	1
				1	4.9	4				1	4.9	4
				6.67	4.9	5				6.67	4.9	4.67
				3.33	4.9	2				3.33	4.9	3.67
				6.67	4.9	4				6.67	4.9	2.33
				2	4.95	3				2	4.95	3.67
				4	4.95	5				4	4.95	5
				6.33	4.95	4.67				6.33	4.95	2
				1	4.95	4				1	4.95	4
				1	5	1				1	5	1
				2.33	5	1				2.33	5	1
				7	5	7				7	5	7
				2.67	5	5				2.67	5	2.67
				5.67	5	4				5.67	5	4
				7	5	1				7	5	1
				1.67	5	2.67				1.67	5	4
				3.33	5	3				3.33	5	3
				4	5	5				4	5	5
				4	5	7				4	5	7

## Sheet: Figure 3
Wise reasoning	Positivity to Hong Kong Chinese people	Positivity to Mainland Chinese people
3.71	5	1
2.95	8	51
3.9	18	50
2.81	18	25
3	19	5
3.86	21	0
3.81	25	1
2.15	26	16
3.67	30	0
3.76	30	51
3.71	30	25
3.48	31	1
4.1	32	63
2.38	32	15
4.62	34	30
3	34	21
3.67	35	35
3.33	37	33
3.48	37	33
4	39	21
3.95	40	40
4.19	40	30
3.9	40	20
3.71	40	39
3.1	40	30
3.52	40	20
3	41	50
3.9	41	37
4	41	30
2.62	41	11
3.43	42	38
1.86	42	31
3.52	42	35
3.67	43	29
3.95	43	46
3.19	45	29
3.33	46	40
3.43	47	50
3.29	48	54
3.14	48	42
4	48	41
2.67	49	50
3	49	48
4	49	50
3	50	51
3.24	50	50
3.76	50	50
5	50	50
3.9	50	44
3.62	50	40
3.67	50	40
3.76	50	53
3	50	51
3.81	50	50
4.43	50	50
3.05	50	46
3.38	50	40
4.05	50	35
3.29	50	31
3.38	50	27
3.67	51	77
3.19	51	53
4.14	51	40
3.29	51	56
3	51	51
3	51	51
4.48	51	51
3.95	51	48
3	51	47
4	51	46
3.38	51	40
4	51	35
3.62	52	50
3.67	52	48
3.86	52	30
3.29	53	37
3.24	53	52
4.19	54	71
3.62	54	59
4.48	54	50
2.95	54	36
2.81	55	54
3.48	55	51
4.38	55	50
3.52	56	50
3.1	57	37
4	57	12
3.1	58	45
3.67	59	63
4	59	49
2.52	59	64
4.05	59	40
3.95	60	51
2.81	60	30
3.33	60	50
4.29	60	50
3.9	60	41
3.29	60	40
4	60	40
2.33	60	39
1.62	60	30
4	60	30
3.67	60	24
5	61	61
4.67	61	40
3	61	31
3.05	61	31
3.76	61	61
3.95	61	61
3.24	61	51
3.57	61	51
4.05	62	53
4	62	50
3.1	62	40
2.81	62	16
3.9	62	69
4	62	31
3.38	63	48
3.71	63	35
1	63	17
3.67	63	70
3	63	60
4	63	56
3.57	63	39
3.48	63	32
4	64	54
4.19	64	60
3.57	65	60
3.29	65	55
3.67	65	47
3.52	65	30
3.95	66	41
4.14	67	50
3.86	67	45
3	68	20
4.14	68	8
3.52	69	61
3.57	69	31
3.29	69	36
3.67	70	63
3.67	70	60
4	70	60
3.57	70	55
3.9	70	50
3.43	70	40
3.52	70	40
3.57	70	40
3.9	70	40
3.43	70	30
4.05	70	30
3.67	70	20
2.33	70	0
2.86	70	60
4.05	70	59
3.62	70	53
4.19	70	51
4	70	49
3.43	70	42
3.52	70	40
3.67	70	40
4.76	70	40
2.76	70	35
3.67	70	33
3.95	70	20
3.95	70	15
4	71	72
4.29	71	80
3.52	71	63
3.71	71	60
3.71	71	58
3.38	71	50
4	71	50
2.52	71	41
3.33	71	40
4.86	71	31
4.14	71	29
3	72	31
4	72	64
3.95	72	50
3.29	72	49
2.81	72	40
4	72	35
2.1	72	23
4.57	72	20
3.67	73	73
3.62	73	53
4	73	48
2.71	73	40
3.71	73	30
3.48	73	19
3.33	74	62
3	74	49
3.62	74	46
3.57	74	34
3	74	19
3.05	74	78
3.86	74	39
3.33	74	30
4.24	75	75
4.05	75	70
3	75	15
3.67	75	70
4	75	60
4.1	75	57
3.33	75	50
3.33	75	41
3.43	75	40
4.14	76	68
4.48	76	66
3	76	17
3.81	76	9
3.1	77	51
3.62	77	30
2.9	77	55
4.24	77	37
2.95	78	10
3.95	79	35
3.67	79	23
4.05	79	53
1.95	79	1
2.38	80	63
3.52	80	60
4.24	80	60
4.48	80	55
4	80	40
4	80	30
1.95	80	0
2.95	80	75
3.19	80	70
3.9	80	60
3.9	80	60
3.05	80	41
3.48	80	30
2.67	80	10
3.33	81	49
3.43	81	45
3.71	81	20
3.9	81	40
3.62	82	70
3.24	82	69
3.29	82	40
3.57	82	50
1.1	83	72
3.86	83	53
3.1	83	45
4.14	83	51
3.71	83	50
3.71	83	11
4	84	74
3.14	84	35
3.57	85	70
4.57	85	58
3.81	85	91
4	85	70
2.95	85	35
4	85	29
3.52	85	20
3.29	86	10
3.71	87	68
4.19	87	12
3.57	88	85
4	88	53
3.57	88	34
4	89	23
4	90	70
4.14	90	70
4	90	60
3.24	90	52
3.14	90	50
4.1	90	40
3.86	90	51
3.43	90	50
3.9	90	50
4.05	90	41
4.05	90	30
3.76	91	29
3	91	59
4	92	73
4.05	92	80
4.24	93	31
3	94	29
3	95	15
3.95	95	60
3.76	97	81
3.76	98	37
3.71	99	99
5	100	100
2.62	100	40
3	100	40
4.38	100	35
2.1	100	25
3.19	100	15
3	100	1
2.86	100	80
3.1	100	61
3.9	100	30
3.95	100	20
2.14	100	0

## Sheet: Figure 4
Panel a								Panel b
Group (0 = Christians 1 = LGBs)	Wise Reasoning	Positivity to Homosexuals	Positivity to Christians					Group (0 = Christians 1 = LGBs)	Wise Reasoning	Positivity to Homosexuals	Positivity to Christians
0	3	50	100					1	3	90	50
0	4.1	38	84					1	2.52	0	100
0	3.52	19	100					1	3.57	30	87
0	2.71	50	50					1	3.48	9	100
0	2.14	40	71					1	3.05	26	100
0	3.43	13	86					1	3.33	25	83
0	2.81	37	62					1	3	50	50
0	3.05	81	81					1	4.43	91	71
0	2.71	25	80					1	3	7	100
0	2.81	0	100					1	3.1	73	71
0	3.86	60	100					1	3.05	50	60
0	3.19	48	91					1	3.29	100	34
0	3.71	40	100					1	3.29	66	35
0	4.48	76	76					1	3	1	98
0	1.81	19	96					1	3	78	29
0	3.48	21	90					1	3.29	47	53
0	3.95	50	71					1	3	50	38
0	2.52	20	100					1	4.29	67	80
0	3.38	44	100					1	3.24	78	63
0	4.29	60	98					1	3.86	72	84
0	3.81	30	71					1	2	31
0	3	51	50					1	3.43	50	50
0	2.86	90	90					1	3.57	55	94
0	2.33	0	100					1	3.62	50	50
0	3.33	78	100					1	3.57	40	38
0	3.05	35	81					1	2.86	50	29
0	3.76	40	60					1	3.19	50	60
0	3.43	50	70					1	3.33	84	71
0	3.19	52	70					1	3.67	59	54
0	2.9	35	66					1	3.1	69	19
0	3	40	75					1	3.05	76	91
0	3.05	29	61					1	4	70	50
0	3.1	61	90					1	2.81	75	52
0	3	0	100					1	3.71	100	81
0	4.05	14	89					1	3.29	50	50
0	3.05	33	67					1	2.81	59	53
0	2.62	0	0					1	2.81	75	50
0	3.05	72	68					1	3.1	76	63
0	3.67	35	60					1	3.24	70	50
0	3.52	60	100					1	3.14	91	90
0	3.19	25	90					1	2.29	50	50
0	3.38	50	51					1	4	75	75
0	3.24	60	100					1	4.71	50	50
0	4	100	100					1	3.43	50	45
0	3	50	50					1	2.52	55	36
0	3.52	50	80					1	3.33	90	89
0	3	64	50					1	3.71	50	100
0	3.1	31	40					1	3.9	63
0	2	46	50					1	3.24	80	25
0	3.76	50	91					1	3	75	30
0	3.1	50	65					1	4	90	35
0	3.1	55	55					1	4.05	91	91
0	3.9	70	70					1	2.86	100	40
0	3.29	45	60					1	3.33	100	51
0	3.05							1	3.33	97	28
0	3.1	51	73					1	3.81	100	66
0	3.62	50	50					1	4.29	100	81
0	3.1	70	65					1	3.29	60	50
0	3.29	76	76					1	3	67	52
0	4.71	35	60					1	2.71	69	0
0	3.19	55	75					1	2.71	85	30
0	2.71	60	39					1	3.43	92	37
0	2.48	70	91					1	1.95	100	26
0	4.52	80	71					1	2.19	51	50
0	3.52	48	53					1	4.1	77	66
0	4.1	50	43					1	2.76	77	45
0	4.24	66	65					1	2.71	57	5
0	2.29	68	27					1	3.52	65	70
0	2.81	70	60					1	3.14	75	28
0	3.33	79	58					1	3.81	81	18
0	2.71	50	70					1	3.24	82	90
0	4.38	56	16					1	3.33	100	30
0	5	71	77					1	3	100	28
0	4.14	79	97					1	4.29	77	50
0	2.57	85	100					1	2.62	91	81
0	3	86	97					1	2.19	100	25
0	3.1	65	83					1	3.29	100	35
0	3.67	81	80					1	2.9	84	40
0	3.33	91	91					1	3.05	100	50
0	3.57	51	59					1	2.19	100	26
0	3.62	55	55					1	3.81	69	40
0	3.19	61	91					1	3.76	78	26
0	3.95	90	100					1	4.52	79	69
0	3.71	50	50					1	3.95	91	81
0	4.14	66	69					1	2.76	100	29
0	2.71	71	71					1	2.95	100	53
0	3.33	81	71					1	3.05	100	75
0	4	50	81					1	4.05	63	46
0	3	87	81					1	2.95	88	24
0	4	87	28					1	3.43	90	30
0	3.05	60	60					1	3.81	90	30
0	3.19	70	70					1	3.05	94	29
0	3	100	100					1	3.33	95	45
0	4	45	51					1	2.57	100	22
0	3	71	61					1	2.86	100	40
0	3.14	75	75					1	3.48	100	100
0	5	100	99					1	4.14	100	100
0	3.81	60	80					1	3.24	100	36
0	3.71	67	82					1	3	100	16
0	3.86	80	80					1	3	55	50
0	3.05	81	70					1	2.57	75	43
0	4.19	90	92					1	4.05	80	15
0	2.71	28	82					1	3.57	85	75
0	3.33	81	81					1	3.57	92	26
0	2.95	84	84					1	2.86	96	45
0	3.95	100	60					1	2.19	100	0
0	4.67	60	60					1	2	100	5
0	3.71	61	48					1	3.05	100	60
0	2.67	100	0					1	3.76	100	25
0	3.67		43					1	3.33	100	30
0	3.48	50	50					1	3.76
0	3.33	55	70					1	3.76	62	41
0	3.52	75	75					1	3.48	67	20
0	2.9	86	52					1	3.14	69	24
0	3.38	100	4					1	3.24	70	60
0	3.38	100	75					1	2.81	75	0
0	3.57	52	40					1	3.95	76	77
0	4	87	13					1	3.52	80	30
0	3.95	91	91					1	2.86	81	44
0	2							1	4	82	39
0	3.67	71	69					1	4.86	90	9
0	4.86	91	86					1	2.52	91	91
0	3.9	61	100					1	3.76	92	50
0	3	49	25					1	1	95	85
0	3.1	50	50					1	3.43	100	10
0	4.81	85	66					1	5	100	90
0	2.86	95	30					1	3	100	70
0	2.9	100	47					1	3.1	100	1
0	3.43	75	75					1	3.48	100	86
0	3.62	81	61					1	3.81	100	73
0	3.1	100	90					1	1.71	100	29
0	3.24	100	50					1	2.48	100	23
0	3.19	71	71					1	2	100	50
0	4.29	75	75					1	2.57	100	24
0	3.86	80	59					1	4.81	100	72
0	3.67	88	69					1	2.05	100	95
0	4.29	60	61					1	3	100	50
0	3.43	70	70					1	3.29	100	46
0	3.86	85	65					1	3	100	70
0	3.48	100	75					1	3.95	100	59
0	5	76	77					1	2.24	100	0
0	3.67	80	90					1	2.67	100	60
0	4.24	91	39
0	3.05	100	100
0	2.52	100	81
0	5	50	50
0	4.05	62	41
0	3.71	90	61
0	4.48	91	61
0	3.48	100	70
0	2.81	100	100
0	5	100	90
0	3.38	100	100
0	3.29	61	40
0	2.81	63	63
0	4	81	69
0	4.52	83	0
0	3.33	84	78
0	3	92	97
0	4	92	92
0	2.24	95	50
0	3.48	100	92
0	4.14	100	81
0	2.71	100	67
0	2.71	100	100
0	3	100	85

## Sheet: Figure 5
Source (0 = USE 1 = UK)	Political orientation	Condition (0 = control 1 = Wise Reasoning)	Attitude polarization	Motivation for intergroup contact	Hostile immigration policies	Signing up for volunteer opportunities	Choosing to donate to immigrant charities	Amount donated
0	4.33	0		4	1.36	1	0	0
0	5	1		4	3.91	0	0	0
0	2.33	0	-56	4	1	0	0	0
0	4.67	0	-55	4	3	0	0	0
0	4	1	-50	5	1.55	0	0	0
0	3.67	0	-43	1	5.09	0	0	0
0	4	1	-38	4	2.82	0	1	0.5
0	4.67	0	-37	5	4.27	0	0	0
0	3.67	0	-36	4	1.73	0	1	0.25
0	4	0	-31	6	2.82	1	0	0
0	3	1	-30	6	1.36	1	1	0.5
0	4	1	-29	3	3.73	0	0	0
0	5.33	1	-29	5	4.64	0	0	0
0	3	1	-29	3	1.36	0	1	0.5
0	4	1	-26	3	4.27	0	0	0
0	4.67	1	-25	5	1	1	0	0
0	4	1	-24	4	5.36	0	0	0
0	4	0	-22	4	3.82	0	0	0
0	4	0	-21	1	3.27	1	1	0.5
0	2	0	-21	4	5.45	0	0	0
0	4	1	-21	4	4.09	0	0	0
0	4	0	-20	6	1.36	1	1	0.5
0	2	0	-20	1	2.36	0	0	0
0	4	0	-20	6	3.64	0	1	0.5
0	3	1	-20	6	3.91	0	0	0
0	3.33	0	-19	5	1.09	1	0	0
0	4.33	0	-14	5	1.18	1	1	0.5
0	3.67	0	-13	6	3.09	0	0	0
0	2	1	-13	4	2.55	0	0	0
0	3.67	1	-13	4	1.91	0	0	0
0	6	0	-12	5	3.82	0	0	0
0	2.67	1	-12	6	2.36	1	0	0
0	3	1	-12	4	2.82	0	1	0.2
0	3.67	0	-10	3	4.09	0	0	0
0	4	0	-10	3	4	0	1	0.5
0	6	1	-10	4	5.09	0	0	0
0	2.33	1	-10	5	2	1	1	0.5
0	4	0	-9	4	7	0	0	0
0	3.67	0	-9	6	3.45	0	0	0
0	4.33	1	-9	4	2.45	1	0	0
0	4.33	1	-9	5	1.91	1	0	0
0	4	0	-8	5	2.09	0	0	0
0	3	0	-8	4	3.45	0	0	0
0	4	1	-8	2	1.55	0	0	0
0	4.33	1	-8	4	3.73	0	0	0
0	4	0	-7	5	2.91	0	1	0.5
0	4	1	-7	6	2.09	0	1	0.5
0	5	1	-7	4	5.36	1	0	0
0	3	0	-6	5	1.73	0	1	0.5
0	1.67	0	-6	5	3.27	0	0	0
0	4	1	-6	4	1.91	0	0	0
0	4	0	-5	6	1.36	0	0	0
0	3.33	0	-5	5	1.36	0	0	0
0	3	1	-5	3	2.64	0	0	0
0	4	1	-5	3	1	0	0	0
0	3.67	0	-4	4	1.82	1	0	0
0	3.33	0	-4	3	2.27	0	1	0.5
0	4	1	-4	2	3.09	0	0	0
0	4.33	0	-3	4	3.82	0	0	0
0	4	0	-2	2	2	0	0	0
0	4.67	1	-2	5	3.09	1	0	0
0	4	1	-2	6	5.64	0	1	0.5
0	2.67	1	-2	6	3	1	0	0
0	2	1	-2	1	2.91	0	1	0.1
0	4	0	-1	4	3.73	1	1	0.25
0	4.33	0	-1	5	2.82	0	1	0.5
0	3	0	-1	2	3	0	1	0.5
0	5.67	1	-1	4	3.55	0	0	0
0	4	1	-1	5	2.27	0	0	0
0	4	1	-1	5	3.36	0	1	0.5
0	4	0	0	4	3.18	0	1	0.5
0	4	0	0	2	1.18	0	1	0.25
0	4	0	0	5	3.91	0	1	0.25
0	4	0	0	4	1.18	0	0	0
0	4.67	0	0	5	1.64	0	1	0.5
0	2	0	0	6	1.73	0	1	0.5
0	5	0	0	1	4	0	1	0.5
0	3.67	0	0	4	3.18	0	1	0.3
0	5	0	0	6	1.36	0	1	0.25
0	4	0	0	5	3	0	1	0.5
0	3	0	0	5	2.91	0	0	0
0	4.67	0	0	5	2.18	1	1	0.1
0	4	0	0	4	1.91	0	0	0
0	3.67	0	0	5	2.36	0	1	0.5
0	5	0	0	3	1.55	0	1	0.5
0	4	0	0	4	3.36	0	0	0
0	3	0	0	2	3.55	0	0	0
0	3.33	0	0	4	2.64	0	0	0
0	5	0	0	6	2.91	0	0	0
0	3	0	0	6	2	1	0	0
0	4	0	0	1	5.27	1	1	0.5
0	2.67	0	0	4	1.09	1	1	0.5
0	4.67	0	0	5	3.82	0	0	0
0	5	0	0	1	1	0	0	0
0	2	0	0	5	3.27	1	0	0
0	2.67	0	0	4	2.91	0	0	0
0	2	0	0	6	2.09	0	1	0.5
0	3.67	0	0	4	2.82	1	1	0.5
0	5.33	0	0	1	7	0	0	0
0	4	1	0	4	1	0	0	0
0	4	1	0	2	3	0	1	0.5
0	4.67	1	0	6	6.18	0	0	0
0	3	1	0	3	1.82	1	1	0.5
0	4	1	0	4	2.45	0	0	0
0	3.67	1	0	6	2	1	0	0
0	4	1	0	6	2.82	0	1	0.5
0	4	1	0	5	1.27	1	1	0.5
0	4	1	0	5	4.64	0	0	0
0	2	1	0	5	1.82	0	0	0
0	6	1	0	4	1.55	0	0	0
0	4.33	1	0	4	2.09	1	0	0
0	4	1	0	5	3.36	0	0	0
0	4	1	0	5	2.18	0	0	0
0	2	1	0	6	3.36	0	0	0
0	5	1	0	2	2.18	0	1	0.5
0	4	1	0	5	1	1	1	0.25
0	4	1	0	6	1.18	0	1	0.5
0	3.33	1	0	6	2.36	0	1	0.5
0	4	1	0	4	2.55	0	0	0
0	2.33	1	0	6	1.64	1	1	0.5
0	4	1	0	2	3	0	0	0
0	4	1	0	4	2.64	0	1	0.5
0	3	0	1	4	3.45	0	0	0
0	3	0	1	3	2	1	0	0
0	4	0	1	2	2.45	0	0	0
0	4	0	1	4	4.45	0	0	0
0	1	0	1	5	1	1	1	0.5
0	4	0	1	6	1	1	1	0.5
0	4.33	0	1	4	3.55	0	0	0
0	2.67	0	1	4	3.36	0	0	0
0	5	0	1	4	3	1	1	0.5
0	2	0	1	4	1.82	0	1	0.1
0	2.67	1	1	4	1.18	0	1	0.5
0	3	1	1	6	2.36	0	1	0.5
0	3	1	1	6	2.45	0	1	0.5
0	4	1	1	5	3.82	0	0	0
0	3	1	1	5	3.18	0	1	0.5
0	2	1	1	3	4.18	0	0	0
0	4	1	1	4	1.27	0	0	0
0	4	1	1	5	2.82	0	0	0
0	4	1	1	5	1.18	0	1	0.5
0	3	1	1	5	3.73	0	0	0
0	4.33	1	1	6	2.18	1	0	0
0	4.33	1	1	3	2.18	0	1	0.5
0	2	1	1	4	3.55	0	0	0
0	2.33	0	2	5	2.36	1	1	0.5
0	4.33	0	2	5	3.18	1	1	0.5
0	3.67	0	2	4	4.09	0	0	0
0	4	0	2	4	1.64	0	0	0
0	4.33	0	2	6	2.45	0	0	0
0	5	1	2	4	3.73	0	0	0
0	3	1	2	4	2.73	1	1	0.5
0	3.67	1	2	5	1.64	0	0	0
0	4	1	2	6	3.55	0	0	0
0	4	1	2	2	1.18	0	1	0.5
0	3.67	0	3	2	3.82	0	1	0.25
0	5	0	3	6	4.27	0	0	0
0	3	0	3	2	4	0	0	0
0	1	1	3	6	1.27	0	1	0.5
0	3	0	4	2	3.82	0	1	0.5
0	3.33	1	4	6	3.64	0	1	0.4
0	3.33	1	4	5	2	0	1	0.25
0	4.33	1	4	4	3.82	0	0	0
0	4.33	0	5	4	4	0	1	0.25
0	3.33	0	5	6	3.27	1	0	0
0	2	0	5	5	1	1	1	0.5
0	6	0	5	1	4.82	0	0	0
0	5	0	5	4	2.82	0	0	0
0	4	0	5	4	2.55	1	1	0.5
0	4.33	0	5	5	3.18	0	0	0
0	3	1	5	5	2.73	0	0	0
0	4	1	5	3	3.64	0	1	0.5
0	4.33	1	5	5	4	0	0	0
0	4.33	0	6	4	3.36	0	0	0
0	5	1	6	4	3	0	0	0
0	3	1	6	5	2.18	0	0	0
0	4	1	6	6	4.82	0	0	0
0	3	0	7	6	2.55	0	1	0.5
0	5	0	7	4	3.64	0	1	0.5
0	3.33	0	7	5	2.91	0	1	0.5
0	4.67	1	7	3	3.09	0	0	0
0	4.33	1	7	4	3.18	0	1	0.5
0	4	1	7	3	4	0	0	0
0	5	0	8	5	4.27	0	1	0.5
0	4.33	0	8	5	3.82	0	1	0.5
0	3.33	1	8	6	2.18	0	0	0
0	4.33	1	8	4	4.45	0	1	0.25
0	4	0	9	4	2.36	0	1	0.5
0	5	0	9	5	3.36	0	0	0
0	6	0	9	6	3.45	0	0	0
0	3	1	9	6	6.36	0	0	0
0	4	1	9	2	3.64	0	0	0
0	5	1	9	3	4	0	0	0
0	2	1	9	2	2.55	0	0	0
0	3.67	1	9	6	3.64	1	1	0.5
0	2.67	1	9	3	2.64	0	0	0
0	4	0	10	6	3.91	1	0	0
0	4	0	10	6	2.55	0	0	0
0	5.33	1	10	5	3.45	0	0	0
0	2.67	1	10	5	4.91	0	0	0
0	2.67	1	10	2	3.55	0	0	0
0	3.33	1	10	3	1.64	1	1	0.4
0	4	1	10	4	4.36	1	1	0.5
0	4	1	10	4	3.55	0	0	0
0	4	1	10	2	4.36	0	0	0
0	4.67	1	10	3	3.91	0	0	0
0	5	1	10	4	3.91	0	1	0.5
0	4	1	10	4	4.45	1	1	0.5
0	4	1	10	1	4.36	0	0	0
0	4	0	11	4	3.64	0	0	0
0	3.33	0	11	6	2.27	1	0	0
0	3	0	11	6	1.55	0	1	0.5
0	4	0	11	4	4.09	0	0	0
0	4	1	11	6	4.64	0	0	0
0	2.67	1	11	5	3.45	0	0	0
0	4	1	11	4	3.18	0	0	0
0	4	1	11	6	4.27	0	0	0
0	3.67	0	12	4	1.45	0	1	0.5
0	3.33	0	12	4	3.09	0	1	0.5
0	3.67	0	13	4	1.55	0	0	0
0	4.67	0	13	3	2.27	1	0	0
0	2.67	0	13	2	1.82	0	1	0.3
0	6	1	13	5	5.73	0	0	0
0	5	1	13	2	3.73	0	0	0
0	4	0	14	5	3.64	0	0	0
0	4.33	1	14	4	3.45	0	1	0.25
0	3	1	14	5	2.91	1	0	0
0	4.67	1	14	5	5	0	0	0
0	4	1	14	5	3.91	0	1	0.1
0	4	1	14	6	3.45	0	1	0.5
0	3	0	15	4	1	0	0	0
0	3	0	15	6	2.36	0	0	0
0	5	0	16	5	6.27	0	0	0
0	3	0	16	3	2.36	1	1	0.5
0	4	0	16	1	4.18	0	0	0
0	4	0	16	4	4	0	1	0.5
0	4.67	1	16	4	3.64	0	1	0.5
0	4	1	16	5	4.09	0	0	0
0	6	0	17	6	2.45	0	1	0.5
0	5.33	1	17	6	5	0	1	0.5
0	6	1	17	1	4.91	0	0	0
0	4.67	1	17	4	3.73	0	0	0
0	4	0	18	4	2.73	0	1	0.5
0	3.33	0	18	5	2.55	1	1	0.5
0	4	1	18	6	4	0	0	0
0	3	1	18	2	2.09	0	0	0
0	3.33	0	19	6	2.82	0	0	0
0	4	0	19	2	3.36	0	0	0
0	4	0	19	5	2.82	1	1	0.5
0	4	0	19	5	4.27	0	0	0
0	3	0	19	4	4.73	1	1	0.5
0	4	0	19	5	3.55	0	0	0
0	4	0	19	3	3.64	0	0	0
0	3	0	19	5	1.73	0	1	0.5
0	4	1	19	5	3.27	0	0	0
0	6	1	19	5	6.09	0	0	0
0	4.67	1	19	1	6.36	0	0	0
0	4	1	19	3	3.36	0	0	0
0	4.33	1	19	2	2.91	0	0	0
0	4.33	0	20	6	4	0	0	0
0	3.67	0	20	5	2.82	0	0	0
0	3.33	0	20	6	3.64	1	0	0
0	5.33	0	20	5	6.18	0	0	0
0	6	0	20	6	3.45	0	1	0.5
0	5.33	0	20	4	3.82	0	1	0.5
0	4	0	20	5	3.55	0	1	0.5
0	4	0	20	3	3.36	0	0	0
0	3	1	20	4	3.09	0	1	0.5
0	4	1	20	6	4.55	0	0	0
0	3	1	20	3	3	1	0	0
0	4.33	1	20	4	4	0	1	0.25
0	3.33	1	20	3	4.82	0	1	0.25
0	3.67	1	20	3	3.18	0	1	0.5
0	5.67	1	20	5	5.36	0	0	0
0	4	1	20	5	5.82	0	0	0
0	6	1	20	5	4	0	0	0
0	4	0	21	2	4.18	0	0	0
0	5.33	0	21	5	3.91	0	1	0.25
0	4	0	21	1	6.45	0	0	0
0	4	0	21	4	4.55	0	0	0
0	5	0	21	5	4.64	0	1	0.5
0	4	1	21	5	2.09	0	0	0
0	4	1	21	6	2.64	1	1	0.25
0	3.67	1	21	4	2.64	0	0	0
0	4	1	21	4	3	1	0	0
0	3.67	0	22	3	2.91	0	0	0
0	2	0	22	6	3.27	0	0	0
0	4.33	0	22	4	3.73	0	0	0
0	3.67	0	22	5	3.18	1	0	0
0	4	0	22	5	5.73	0	0	0
0	3.67	0	22	4	4.55	0	0	0
0	5.33	1	22	5	4.91	0	0	0
0	3	1	22	6	4.18	0	0	0
0	4.33	1	22	5	2.91	0	0	0
0	2.67	1	22	4	3.82	0	0	0
0	6	1	22	5	6.73	0	0	0
0	4	0	23	5	4.09	0	0	0
0	4	0	23	4	5	0	0	0
0	4.67	1	23	4	3.64	0	0	0
0	3.67	1	23	5	4.18	0	0	0
0	6	1	23	2	4.18	0	0	0
0	5	1	23	4	3.18	0	0	0
0	5	1	23	5	3.09	0	0	0
0	4	0	24	4	4.45	0	0	0
0	4	0	24	5	4.27	0	0	0
0	5	1	24	4	1.91	0	0	0
0	4	1	24	5	5.64	0	0	0
0	2.67	1	24	5	3.91	0	0	0
0	4.33	0	25	4	3.64	0	0	0
0	3.67	0	25	4	1.64	1	1	0.25
0	2	0	25	4	3.82	0	0	0
0	4.67	0	25	4	4	0	0	0
0	2	0	25	5	1.64	0	0	0
0	4	1	25	6	1.91	0	0	0
0	4	1	25	5	5.18	0	1	0.5
0	5	0	26	5	2.91	0	0	0
0	5	1	26	4	5.55	0	0	0
0	4.33	0	27	5	4.27	0	0	0
0	4.67	0	27	4	4.82	0	0	0
0	4.67	1	27	4	4.64	0	0	0
0	4	0	28	2	4.64	0	0	0
0	5.67	0	28	3	4.27	0	0	0
0	6	0	28	2	3.64	0	0	0
0	4	0	28	6	1.27	0	0	0
0	3.33	1	28	6	3.73	0	0	0
0	4	1	28	4	4.09	0	0	0
0	4	0	29	5	4.09	1	1	0.5
0	5	0	29	6	3.09	1	0	0
0	5	0	29	2	3.73	0	0	0
0	3	1	29	3	3.64	0	0	0
0	4	0	30	4	3	0	0	0
0	3	0	30	5	4.27	0	0	0
0	4	0	30	1	6.09	0	0	0
0	4.67	0	30	2	4.64	0	0	0
0	4	0	30	3	4.36	0	0	0
0	4	0	30	6	5.45	0	1	0.5
0	6	0	30	3	5.55	0	0	0
0	5	0	30	5	3.45	1	0	0
0	6	0	30	1	4.64	0	0	0
0	4.33	1	30	6	3.27	0	0	0
0	4	1	30	4	6.27	0	1	0.5
0	5.67	1	30	4	4.18	0	1	0.5
0	4.67	1	30	2	3.09	0	0	0
0	4	1	30	5	2.73	0	1	0.25
0	4	1	31	3	2.45	0	0	0
0	4.67	0	32	4	4.45	0	1	0.1
0	5.33	1	32	4	1.91	0	0	0
0	4	1	32	4	3.55	0	0	0
0	2	0	33	5	3.36	0	0	0
0	4	0	33	5	2.82	1	1	0.5
0	3.67	1	33	3	2.73	0	1	0.5
0	4.33	1	33	6	3.09	0	0	0
0	4	0	34	6	4.55	0	0	0
0	4	0	34	5	4.18	1	0	0
0	4.33	0	34	5	4.36	0	0	0
0	3.67	0	35	5	4.64	0	1	0.25
0	5	0	35	5	4.27	0	1	0.25
0	4.33	0	35	5	3.91	1	1	0.5
0	6	1	35	6	3.09	0	1	0.5
0	4	0	36	5	5.18	0	0	0
0	3.67	0	36	2	5.36	0	0	0
0	4.67	0	36	3	2	0	1	0.5
0	3.67	0	36	6	4.09	1	0	0
0	4	1	36	2	5.18	0	1	0.5
0	5	1	36	1	5.64	0	0	0
0	4	1	36	6	7	0	0	0
0	4	0	37	3	4.55	0	0	0
0	5	0	37	4	4.64	0	0	0
0	5	1	37	6	6.36	0	0	0
0	4.67	1	37	2	4.55	0	0	0
0	3.33	0	38	3	2.64	0	0	0
0	4	0	38	6	3.64	1	0	0
0	5	1	38	5	2.18	0	0	0
0	4	1	38	5	5.18	0	0	0
0	4	0	39	5	3.64	0	1	0.5
0	5.67	0	39	4	5.27	0	0	0
0	3.67	0	39	6	4.82	0	1	0.25
0	5	0	40	2	3.18	0	0	0
0	4.33	0	40	6	4.91	1	0	0
0	5.33	0	40	6	2.09	0	0	0
0	5	0	40	4	4.09	0	1	0
0	5	0	40	4	3.82	0	0	0
0	4.33	0	40	5	5	0	0	0
0	5	0	40	5	5	0	1	0.5
0	6.33	0	40	5	5	0	0	0
0	4.33	0	40	4	3.73	0	1	0.5
0	3.67	1	40	3	3.36	0	1	0.5
0	4	1	40	5	3.45	1	1	0.5
0	4	1	40	5	2.82	0	0	0
0	3.33	1	40	4	4.45	0	1	0.2
0	7	1	40	1	4.55	0	0	0
0	3.33	1	40	6	5.09	0	0	0
0	6	1	40	1	3.45	0	0	0
0	4	0	41	4	5.64	0	0	0
0	5	0	41	4	3.09	0	0	0
0	2	0	41	4	2.27	0	1	0.2
0	3.33	0	41	5	2.91	1	1	0.5
0	4	0	42	6	4.64	0	0	0
0	4	0	42	2	4.55	0	0	0
0	4.67	0	42	6	3.73	0	0	0
0	5	0	42	3	4.45	0	0	0
0	4	1	42	6	6.55	0	0	0
0	6	1	42	1	5.45	0	0	0
0	4	1	42	4	4.55	0	0	0
0	4	0	43	5	4.27	1	0	0
0	5.33	0	43	2	4.64	0	1	0.5
0	4.33	0	43	5	5.18	0	0	0
0	4	0	43	4	3.82	0	1	0.5
0	1.67	1	43	6	6	0	0	0
0	4	0	44	6	4	0	0	0
0	5.33	0	44	4	4.18	0	0	0
0	4	0	44	3	4.64	0	1	0.5
0	4	1	44	4	3.82	0	0	0
0	6.67	1	44	6	3.91	0	0	0
0	4	0	45	5	5.45	0	0	0
0	4	0	45	2	3.91	0	0	0
0	5.33	0	45	3	4.82	0	0	0
0	3.33	0	45	5	3.27	1	0	0
0	4	0	45	6	6.55	0	0	0
0	4	0	45	4	3.91	1	1	0.5
0	4.67	1	45	6	4.73	0	0	0
0	3.33	1	45	3	5.73	0	0	0
0	5	0	46	4	3.45	0	0	0
0	4.67	0	46	5	5.55	0	1	0.25
0	4	1	46	4	6.27	0	0	0
0	4	0	47	5	2.82	0	1	0.5
0	4	0	47	2	4.73	0	1	0.5
0	4	0	47	5	4.64	0	0	0
0	5.67	1	47	5	4.45	0	1	0.5
0	3	1	47	4	2.64	0	0	0
0	3.33	1	47	5	2	0	0	0
0	4	1	47	5	5.18	0	0	0
0	4.33	0	48	5	4.82	1	0	0
0	2	0	48	1	1.27	0	0	0
0	4.33	1	48	5	6.36	0	0	0
0	4	1	48	3	5.27	0	0	0
0	3.33	0	49	5	4.09	1	1	0.5
0	6	0	49	4	5.18	0	0	0
0	4	0	49	2	5.55	0	1	0.5
0	5.67	0	49	4	4.55	0	0	0
0	4	1	49	6	4.09	0	0	0
0	6	1	49	1	6	0	0	0
0	6	0	50	2	4.18	0	0	0
0	4	0	50	3	3.64	0	1	0
0	4	0	50	5	4.82	0	0	0
0	4	1	50	4	5.45	0	0	0
0	4.67	1	50	2	4.55	0	0	0
0	4	1	50	3	5.45	0	0	0
0	4.33	1	50	4	4.91	0	0	0
0	4.33	1	51	4	4.36	0	0	0
0	4	0	52	6	4.82	1	1	0.5
0	4.67	0	52	4	5.09	0	0	0
0	4	0	52	2	7	0	0	0
0	5	0	52	6	4.18	1	0	0
0	4	1	52	6	6.27	1	0	0
0	4	0	53	5	5	0	0	0
0	3.33	0	53	6	4.73	0	1	0.5
0	4	1	53	6	4.64	0	0	0
0	6	1	53	2	4.55	0	0	0
0	6	0	54	1	6.73	0	0	0
0	4	1	54	4	4.91	0	0	0
0	6	1	54	5	5	0	0	0
0	4	1	55	3	6.55	0	0	0
0	5.33	1	55	2	3.91	0	0	0
0	4.67	1	56	6	4.73	0	0	0
0	5.67	1	56	2	5.45	0	0	0
0	2	0	57	4	2.82	0	0	0
0	5	1	57	5	4.45	0	1	0.5
0	2.67	0	58	6	4.09	1	0	0
0	2	0	59	3	4.82	0	0	0
0	6	0	59	5	6.09	0	0	0
0	4	1	59	4	6.73	0	0	0
0	4	0	60	3	6.27	0	0	0
0	4	0	60	5	4.27	1	0	0
0	5	0	60	4	3.36	0	0	0
0	4	0	60	5	4.91	0	0	0
0	5.67	0	60	6	5	0	0	0
0	2.33	0	60	6	3.27	0	0	0
0	2.67	0	61	6	3.91	0	0	0
0	5	0	61	3	4.27	0	0	0
0	3	0	61	3	3.64	1	0	0
0	3.67	0	62	4	3.64	0	0	0
0	7	0	62	4	6.18	0	0	0
0	4	0	62	5	4.45	0	1	0.25
0	5.33	0	63	6	5.27	0	0	0
0	6	1	63	6	5.36	0	0	0
0	5	0	65	6	5.36	0	0	0
0	6	0	65	4	5.45	0	0	0
0	5.67	0	65	2	6.36	0	0	0
0	4.33	0	65	3	6.64	0	0	0
0	3.67	0	65	5	4.64	1	1	0.5
0	5.33	0	65	5	5	0	1	0.5
0	1.33	1	65	6	5.36	1	0	0
0	3.67	1	65	5	6.73	0	0	0
0	4	1	65	5	6.55	0	0	0
0	4	1	65	3	3.45	0	0	0
0	4	1	65	5	6.27	0	0	0
0	6	0	66	6	5	0	0	0
0	5	0	66	4	1.64	0	0	0
0	6	1	66	4	5.73	0	0	0
0	3.67	1	66	6	4	0	0	0
0	3.67	1	67	4	6.18	0	0	0
0	6.33	1	67	3	5.18	0	0	0
0	6	0	68	6	5	0	0	0
0	4	1	68	6	6.09	0	0	0
0	6	0	69	1	6.18	0	0	0
0	4	0	69	3	5.64	0	0	0
0	4.33	0	69	5	5.36	1	1	0.5
0	6	1	69	2	4.27	0	0	0
0	7	1	69	5	5.55	0	0	0
0	5.33	0	70	5	3.09	0	0	0
0	5.33	1	70	5	4.55	0	1	0.5
0	4	1	71	1	7	0	0	0
0	7	1	71	1	6.64	0	0	0
0	5	1	72	6	4.64	1	0	0
0	4	0	73	5	5.64	1	1	0.5
0	6	0	73	6	6	0	0	0
0	7	1	73	6	4.55	0	0	0
0	5.33	1	74	4	6	0	0	0
0	4	0	75	4	4.91	1	0	0
0	6	1	75	6	6.64	0	0	0
0	4	1	75	3	6	0	0	0
0	4	1	75	4	5.45	0	0	0
0	4	1	76	2	4.18	0	0	0
0	3	0	77	2	5.55	0	0	0
0	3.67	0	77	5	4.91	0	0	0
0	4	0	78	1	5.73	0	0	0
0	4	0	78	6	5.36	0	0	0
0	5.33	1	79	2	5.64	0	0	0
0	4	0	82	5	5.73	0	0	0
0	3.67	1	82	6	6.73	0	0	0
0	4	1	82	2	7	0	0	0
0	6	0	83	3	5.82	0	0	0
0	4.33	1	83	2	5.09	0	0	0
0	3.33	0	84	6	5.09	0	1	0.5
0	6	1	85	4	5.64	0	0	0
0	4	1	87	6	5.09	1	0	0
0	6	1	88	2	5.64	0	0	0
0	5.67	0	89	6	4.09	0	0	0
0	4	0	91	1	6	0	0	0
0	4	1	91	5	3.27	1	0	0
0	4	0	92	1	7	0	0	0
0	7	1	92	4	6.45	0	0	0
0	6	0	94	5	6.91	0	0	0
0	5.67	0	94	6	6.45	0	0	0
0	4	0	95	1	5.45	0	0	0
0	5	0	96	2	6.45	0	0	0
0	7	0	98	1	5.73	0	0	0
0	4	0	99	1	6.45	0	0	0
0	7	0	100	1	6.73	0	0	0
0	7	0	100	6	7	0	0	0
0	4	0	100	1	6.73	0	0	0
0	1	0	100	4	6.45	0	0	0
0	7	1	100	1	7	0	0	0
0	2	1	100	4	6.18	0	0	0
1	4	1	-50	6	1.55	0	0	0
1	2.33	1	-49	5	2.82	0	1	0.5
1	1.67	1	-49	4	1	0	0	0
1	4	1	-46	6	1.91	0	1	0.25
1	5.33	0	-43	4	4.82	0	1	0.2
1	2	0	-40	4	2	0	1	0.5
1	4	1	-36	3	2.18	0	1	0.25
1	1	1	-36	4	1	0	0	0
1	1.67	0	-31	4	1.82	0	0	0
1	2	0	-31	5	3	0	0	0
1	2.33	0	-30	6	2.27	1	0	0
1	2	0	-30	1	1	0	0	0
1	1	0	-30	6	1	1	1	0.5
1	1	1	-29	1	1	1	1	0.25
1	1	1	-21	2	2.82	0	0	0
1	1	0	-20	5	1.27	1	0	0
1	2	1	-20	3	3.91	0	0	0
1	1.67	1	-20	4	1.18	1	1	0.5
1	1	0	-16	3	1.36	0	1	0.5
1	2.33	0	-16	6	1	0	0	0
1	4	1	-16	5	1	1	1	0.25
1	1	0	-15	3	4	0	0	0
1	2	1	-15	3	1.09	0	1	0.25
1	2.33	1	-15	5	2.09	0	1	0.5
1	2.33	1	-13	5	2.09	0	0	0
1	2	0	-12	5	1	0	0	0
1	4.33	0	-12	4	3.91	0	0	0
1	2.33	1	-10	5	2	0	1	0.5
1	2	1	-10	6	1.09	1	1	0.5
1	2	1	-10	5	1	1	1	0.4
1	3.67	0	-9	3	1	1	1	0.5
1	1	0	-9	3	1.55	1	0	0
1	1.33	1	-8	2	1.09	0	0	0
1	5	1	-8	5	5	0	0	0
1	1.33	0	-7	4	1.18	0	0	0
1	2.33	0	-7	6	1.73	0	0	0
1	4	1	-7	4	3.36	0	1	-99
1	1	0	-6	5	1.36	0	0	0
1	2	0	-5	3	2	0	1	0.5
1	1	0	-5	3	2.09	0	0	0
1	2.67	1	-5	5	1.45	0	0	0
1	5.67	0	-4	6	3.73	0	0	0
1	2.67	0	-4	4	2.91	0	0	0
1	4	1	-4	4	3.18	0	0	0
1	4	0	-3	2	4.55	0	0	0
1	5.33	0	-3	5	5.36	1	0	0
1	1	0	-3	4	1	0	0	0
1	2.67	1	-3	4	1.18	0	1	0.5
1	1	0	-2	5	1	0	0	0
1	1	1	-2	2	1	1	1	0.5
1	4	1	-1	4	1.27	0	0	0
1	4.33	1	-1	4	3.82	1	0	0
1	3	0	0	1	5.55	0	0	0
1	3.67	0	0	6	1.27	1	1	0.5
1	4	0	0	6	2.36	0	0	0
1	1	0	0	6	1	0	1	0.5
1	5	0	0	5	1.55	1	1	0.25
1	4	0	0	5	3.55	0	0	0
1	1.67	0	0	6	1	0	1	0.5
1	4.67	0	0	6	2.73	1	1	0.25
1	3	0	0	5	3.36	0	1	0.5
1	4	0	0	5	1.55	1	1	0.25
1	5	0	0	4	3.55	0	0	0
1	4	0	0	6	1	0	0	0
1	4	0	0	6	5.91	0	0	0
1	2	0	0	6	1	0	0	0
1	4.33	0	0	6	2	0	0	0
1	2.33	0	0	1	2	0	0	0
1	1	0	0	2	1	0	0	0
1	2	0	0	2	2.36	0	0	0
1	1	0	0	6	1	0	0	0
1	4	0	0	6	1.55	0	0	0
1	2.33	0	0	3	2.82	0	1	0.5
1	1	0	0	4	1	0	0	0
1	2	1	0	6	1	0	1	0.5
1	2	1	0	6	1	0	1	0.5
1	1	1	0	2	1	0	1	0.5
1	1.67	1	0	5	1.64	1	1	0.5
1	3.67	1	0	5	1	0	0	0
1	6	1	0	5	4.18	0	0	0
1	2	1	0	4	1.09	0	0	0
1	2	1	0	4	4	1	1	0.5
1	4	1	0	6	1.27	1	1	0.25
1	6	1	0	6	4	0	0	0
1	1	1	0	1	1.27	0	0	0
1	5	1	0	6	1	0	0	0
1	3.67	1	0	6	2.64	1	1	0.5
1	4.33	1	0	1	4.27	0	0	0
1	5.67	1	0	6	2.55	0	0	0
1	4	1	0	6	1.27	0	1	0.5
1	3	1	0	6	4.27	1	1	0
1	3	1	0	6	1.36	0	1	0.5
1	6	1	0	5	4.91	1	0	0
1	1	1	0	6	2.55	0	0	0
1	1	1	0	3	1.36	0	0	0
1	6	1	0	3	4.27	0	0	0
1	2	1	0	5	3.55	0	0	0
1	4	1	0	5	3	0	0	0
1	4	1	0	6	1.73	0	0	0
1	1	1	0	6	1	0	0	0
1	4	1	0	5	1	0	0	0
1	1.67	1	0	5	1	0	1	0.5
1	1.67	1	0	5	2	0	0	0
1	1	0	1	1	1.45	1	0	0
1	2	0	1	4	2.27	0	0	0
1	2	0	1	3	1	0	0	0
1	1	1	1	3	1.27	0	1	0.3
1	5.33	1	1	6	3.73	0	0	0
1	4	1	1	5	2	0	0	0
1	3	1	1	6	1	1	1	0.5
1	4	0	2	5	4.27	0	0	0
1	1.67	0	2	4	1.64	0	1	0.5
1	2	0	2	5	1.09	1	1	0.5
1	2.33	0	2	3	1	0	1	0.5
1	2	0	2	2	1.45	0	0	0
1	1.67	0	2	6	1.36	1	1	0.5
1	4	0	3	5	2.82	0	1	0.5
1	3	0	3	4	6.09	0	0	0
1	2	0	3	4	2	0	0	0
1	6	0	3	3	2.82	0	0	0
1	1	1	3	4	1.09	0	1	0.1
1	6	0	4	5	6.27	0	1	0.25
1	2.33	1	4	6	2.91	0	0	0
1	5	0	5	1	2.73	0	0	0
1	3	0	6	4	1.91	0	0	0
1	4	1	6	6	2.09	0	0	0
1	4.33	1	6	4	4	0	0	0
1	1	0	7	2	1	0	0	0
1	4	0	7	2	4.36	0	0	0
1	2.33	1	7	5	2.55	0	0	0
1	1.67	1	7	4	1	0	1	0.3
1	5	1	7	2	3.91	0	1	0.5
1	4.33	1	8	5	3	0	0	0
1	4	0	9	4	1	0	0	0
1	3	0	9	5	1	1	0	0
1	2.67	0	9	4	1.55	0	0	0
1	5.67	0	9	4	3.64	0	0	0
1	1	0	10	2	3.18	0	0	0
1	4	0	10	4	3.91	0	0	0
1	2	0	10	1	1.27	0	1	0.5
1	4	0	10	4	3.36	0	0	0
1	4	1	10	4	2.91	0	0	0
1	2	1	10	2	1.27	1	0	0
1	2	1	10	4	1.09	0	0	0
1	3.67	0	11	5	1.91	1	1	0.25
1	4	1	11	6	2.73	0	0	0
1	3.33	0	12	4	1.73	0	0	0
1	2	1	12	5	1.36	0	1	0.5
1	3.67	1	12	5	2.55	0	0	0
1	1	1	12	3	1.09	0	1	0.5
1	2	0	13	5	4.09	1	1	0.3
1	2	1	13	6	3.73	0	0	0
1	4	1	13	4	4.45	0	0	0
1	2	1	14	5	1.09	0	1	0.25
1	3	1	14	5	4.09	0	0	0
1	3	0	15	4	1.64	0	0	0
1	7	0	15	5	2.36	0	0	0
1	4.33	0	15	4	2.82	0	1	0.25
1	6	0	15	5	4.36	1	0	0
1	5.67	0	15	5	5.91	0	1	0.3
1	4.33	1	15	6	2	0	0	0
1	4	1	17	6	1.45	0	0	0
1	5	0	18	6	3.27	0	0	0
1	4	1	18	4	4	0	0	0
1	4.33	0	19	4	2.82	0	0	0
1	5.67	1	19	4	2.36	0	0	0
1	1.67	1	19	2	1	0	0	0
1	1.33	1	19	6	2.36	0	0	0
1	5.67	0	20	6	2	0	1	0.5
1	4.33	0	20	6	3.55	1	1	0.5
1	6	0	20	1	7	0	0	0
1	4.67	0	23	4	3.55	0	0	0
1	1	0	23	6	3.18	0	0	0
1	3.67	0	24	6	1.73	0	1	0.25
1	4.33	0	25	4	4.18	0	1	0.5
1	4.67	1	25	5	5.73	0	0	0
1	6	1	27	4	4.82	0	0	0
1	5	1	27	4	4.73	0	0	0
1	5.33	0	28	5	5.18	0	0	0
1	3.33	1	29	5	2.91	0	0	0
1	4	1	30	5	3.91	0	1	0.5
1	2	1	30	4	1	0	0	0
1	5.67	1	30	6	3.73	0	0	0
1	3.33	0	31	5	1	0	1	0.5
1	7	0	31	6	2.91	0	0	0
1	4	0	31	2	3.82	0	0	0
1	1.33	1	31	3	1.45	0	0	0
1	3.67	0	32	4	3.82	0	1	0.5
1	5	0	34	5	4	0	0	0
1	6	1	34	4	4.64	0	1	0.5
1	4	1	34	1	5.36	0	0	0
1	2	1	35	2	2.09	0	0	0
1	5.67	1	35	5	3.18	1	1	0.5
1	5.33	1	35	6	3.73	1	0	0
1	6	0	37	6	5.27	0	0	0
1	6	1	38	4	4.55	0	0	0
1	6	0	40	4	2.36	0	0	0
1	5.67	0	42	5	5.55	1	0	0
1	4.67	0	43	4	3.82	0	0	0
1	4	1	43	4	5.27	0	1	0.5
1	7	0	48	3	5.91	0	0	0
1	5.67	1	49	5	5.36	0	0	0
1	7	1	50	1	7	0	0	0
1	6.33	1	50	5	4.82	0	0	0
1	7	1	61	2	3.55	0	0	0
1	5	1	63	5	3.64	0	0	0
1	5.67	0	64	5	3	0	0	0
1	5	0	64	3	5.18	0	0	0
1	4.67	0	65	3	5.82	0	0	0
1	6.33	0	65	1	4.55	0	0	0
1	4.67	0	66	3	5.55	0	0	0
1	5.33	0	69	4	4.45	0	0	0
1	6.33	0	71	3	5	0	0	0
1	6	0	71	4	5.73	0	0	0
1	5.67	0	75	1	6.82	0	0	0
1	4	1	77	5	4.55	0	0	0
1	7	0	80	2	2.91	0	0	0
1	5.67	0	80	4	5.45	0	0	0
1	5	0	80	4	1.27	0	0	0
1	6.67	1	82	1	6.45	0	0	0
1	5.67	1	85	2	5.73	0	1	0.5

## Sheet: Table 1
Condition (-1 = active control 0 = pure control 1 = Wise reasoning)	Condition (0 = Active and pure control combined 1 = Wise reasoning)	Political orientation	Positivity to Outgroup	Positivity to Outgroup
-1	0	1	90	20
-1	0	1.33	91.5	29
-1	0	1	66	4
-1	0	1	75	26
-1	0	1	90	45.5
-1	0	2.67	75.5	32.5
-1	0	1.33	100	57.5
-1	0	1	100	62.5
-1	0	2.33	60	25
-1	0	2	92	60.5
-1	0	1.67	65	34.5
-1	0	2	65.5	35.5
-1	0	1	100	75
-1	0	1.33	50	25
-1	0	3	57.5	32.5
-1	0	4	61.5	37.5
-1	0	1	66	43
-1	0	2.67	99	76
-1	0	6.33	71	50
-1	0	2	70	51.5
-1	0	1.33	92.5	74.5
-1	0	4	44.5	26.5
-1	0	1	60	42.5
-1	0	3.33	40	22.5
-1	0	2.33	73.5	58
-1	0	1	65	50
-1	0	2.67	75.5	60.5
-1	0	1.33	68.5	53.5
-1	0	1	76	62
-1	0	5.33	57	44.5
-1	0	1	82.5	70
-1	0	2	42.5	30
-1	0	2	65.5	53.5
-1	0	3	38	26.5
-1	0	1	79	68
-1	0	4	51	40.5
-1	0	1.33	100	90
-1	0	1.33	77.5	67.5
-1	0	1.67	55	45
-1	0	4	50	40
-1	0	1	52	42
-1	0	1.67	96	86
-1	0	1.67	75.5	66
-1	0	3	73	64
-1	0	2	59	50.5
-1	0	4.67	73	64.5
-1	0	2	49	41
-1	0	2.33	33.5	26
-1	0	2	89	81.5
-1	0	4	51.5	45.5
-1	0	2	50.5	45
-1	0	1.67	82.5	77.5
-1	0	1.33	62.5	57.5
-1	0	3	50	45
-1	0	1.67	60.5	55.5
-1	0	1	75.5	70.5
-1	0	4	51.5	46.5
-1	0	1	80	75
-1	0	2	83.5	79.5
-1	0	2.33	76	72.5
-1	0	5.33	53	49.5
-1	0	1.67	76	73
-1	0	4.33	55.5	52.5
-1	0	2.67	78	75.5
-1	0	1.33	50	47.5
-1	0	4.33	55	52.5
-1	0	2.33	65	62.5
-1	0	3.33	57.5	55
-1	0	6.33	91.5	89.5
-1	0	4	66.5	64.5
-1	0	3	55	53
-1	0	4.33	75	74
-1	0	2	62.5	61.5
-1	0	3.67	80	79
-1	0	1.67	63	62.5
-1	0	2	51	50.5
-1	0	2.67	60.5	60
-1	0	4.33	100	99.5
-1	0	3.33	78	77.5
-1	0	1.67	66	65.5
-1	0	5.33	81	80.5
-1	0	3.67	70.5	70
-1	0	2	60	60
-1	0	1.67	70	70
-1	0	3.33	81	81
-1	0	5.33	100	100
-1	0	7	100	100
-1	0	2	50	50
-1	0	2.67	50	50
-1	0	2.33	53	53
-1	0	5	50.5	50.5
-1	0	4	50	50
-1	0	1	80	80
-1	0	4	51	51
-1	0	4	72.5	72.5
-1	0	6.33	76	76
-1	0	1	54.5	54.5
-1	0	5	100	100
-1	0	1	100	100
-1	0	1.67	70	70
-1	0	2.33	51.5	51.5
-1	0	3.33	71	71
-1	0	4	10.5	10.5
-1	0	4.33	85	85
-1	0	2	51.5	51.5
-1	0	2	88	88
-1	0	2.67	77.5	77.5
-1	0	4	75	75
-1	0	2	35.5	35.5
-1	0	3.67	75	75
-1	0	1.33	67.5	67.5
-1	0	2	100	100
-1	0	4.33	65	65
-1	0	4.67	80	80
-1	0	5.67	84	84
-1	0	6.33	100	100
-1	0	1.33	70	70
-1	0	4	50	50
-1	0	4	50	50
-1	0	6	50	50
-1	0	4	78.5	78.5
-1	0	1.33	50	50
-1	0	2.33	65	65
-1	0	1	70	70
-1	0	2	20	20
-1	0	1	100	100
-1	0	3	70	70
-1	0	4	100	100
-1	0	4.67	70	70
-1	0	7	100	100
-1	0	1.67	62.5	62.5
-1	0	3.67	80	80
-1	0	4	70	70.5
-1	0	2	83.5	84
-1	0	2	90	90.5
-1	0	2.33	97	97.5
-1	0	2.33	83	83.5
-1	0	3.67	91	91.5
-1	0	3.33	85	85.5
-1	0	4.67	81.5	82
-1	0	3	47	48
-1	0	3	69	70
-1	0	4	45	46.5
-1	0	2.67	68	70
-1	0	3	63.5	65.5
-1	0	2	84	86.5
-1	0	4	47.5	50
-1	0	3	75	77.5
-1	0	4.67	55	57.5
-1	0	2.33	55	57.5
-1	0	1	52	54.5
-1	0	5.67	52	54.5
-1	0	5.33	77.5	80
-1	0	2.33	88.5	91
-1	0	3.67	77	79.5
-1	0	4	59.5	62
-1	0	3	79	82
-1	0	2.67	50	53
-1	0	1.67	59.5	63
-1	0	2.67	46.5	50
-1	0	4	89	93
-1	0	4	75.5	79.5
-1	0	4.33	70.5	75
-1	0	4	55	60
-1	0	6	45.5	50.5
-1	0	1.33	70	75
-1	0	1.67	85	90
-1	0	6.33	86	91
-1	0	1.33	35	40
-1	0	4	50	55
-1	0	2	62.5	67.5
-1	0	2.33	45	50
-1	0	2	20	25.5
-1	0	4.67	51.5	57
-1	0	5.67	44.5	50.5
-1	0	2	55.5	62
-1	0	6.67	86.5	93
-1	0	2	30	37.5
-1	0	3.33	75.5	84
-1	0	6.67	68.5	77
-1	0	6	53.5	62
-1	0	2.33	70	79.5
-1	0	3.67	40.5	50
-1	0	5	82.5	92
-1	0	6	70.5	80
-1	0	2	71.5	81.5
-1	0	3.67	83	93
-1	0	1	55	65
-1	0	6.67	80	90
-1	0	2.67	90	100
-1	0	6.33	75	85
-1	0	2.33	69	79.5
-1	0	3	86.5	97
-1	0	6	83.5	94
-1	0	5	55.5	66.5
-1	0	6	44	55
-1	0	5	89	100
-1	0	6.33	71.5	83
-1	0	2	66	77.5
-1	0	4	69.5	81
-1	0	5.67	51	63
-1	0	6.67	60.5	72.5
-1	0	2	63	75
-1	0	6	54	66
-1	0	5.67	68.5	81.5
-1	0	6	83	96.5
-1	0	4	50.5	64.5
-1	0	6	51	66
-1	0	3.67	55	70
-1	0	6	50.5	65.5
-1	0	2.33	70	85
-1	0	2	30.5	46
-1	0	4.67	79.5	95
-1	0	3.33	55	70.5
-1	0	2	71.5	88.5
-1	0	2.67	40	57
-1	0	6.33	46	63.5
-1	0	2.67	62.5	80
-1	0	6	67	85
-1	0	2	75.5	93.5
-1	0	3	47.5	67
-1	0	5.67	70.5	90
-1	0	5.33	72	91.5
-1	0	6	39	59
-1	0	5.67	60	80
-1	0	6	35.5	57
-1	0	4.33	67.5	90
-1	0	3.67	46	69.5
-1	0	3.33	70.5	94.5
-1	0	3	70.5	95
-1	0	2	51.5	76.5
-1	0	4	37.5	62.5
-1	0	5.33	62.5	90
-1	0	3.33	49.5	78
-1	0	5.67	36	64.5
-1	0	5.33	38	66.5
-1	0	5.67	62	91
-1	0	4	56	85
-1	0	5	60	90
-1	0	4	59.5	90.5
-1	0	6.33	51.5	83
-1	0	5	55	87
-1	0	5.67	48	80.5
-1	0	6	67.5	100
-1	0	5.33	51.5	84
-1	0	1.67	54	88.5
-1	0	5	47.5	82.5
-1	0	5.33	50.5	87.5
-1	0	4	49.5	86.5
-1	0	2	46.5	85
-1	0	6	50.5	89.5
-1	0	6	40.5	80
-1	0	4.33	25	65
-1	0	7	25.5	66
-1	0	6	49.5	90.5
-1	0	7	54	97.5
-1	0	5.67	44.5	89
-1	0	1	38	83
-1	0	6.33	27.5	75
-1	0	6	28.5	78
-1	0	6.67	25.5	76
-1	0	5.67	48	100
-1	0	2.67	20	72.5
-1	0	4.67	31.5	89
-1	0	6.67	36.5	94
-1	0	6	40	99.5
-1	0	5.67	40	100
-1	0	4.67	24.5	84.5
-1	0	6	9	71.5
-1	0	6	16.5	84.5
-1	0	7	0	95
-1	0	2.33	75	65
-1	0	1	50	40
-1	0	7	91	87.5
-1	0	4	53	50
-1	0	4	37.5	36.5
-1	0	3	51.5	51
-1	0	4.67	70.5	70.5
-1	0	2.33	71	71
-1	0	5.67	52	52
-1	0	5.67	53	53.5
-1	0	5.33	57.5	58.5
-1	0	1	50	51
-1	0	5.67	73.5	75
-1	0	6.33	90	92.5
-1	0	6.33	84.5	87.5
-1	0	6.33	87.5	91.5
-1	0	3	79.5	84.5
-1	0	4	90.5	97.5
-1	0	6.33	79	87
-1	0	4	45.5	54
-1	0	6	50.5	59.5
-1	0	4	57.5	66.5
-1	0	4	50	62
-1	0	5.67	80.5	96.5
-1	0	4	59.5	79.5
-1	0	5.33	45	67.5
-1	0	5.33	56.5	86
-1	0	1.67	46	79.5
-1	0	3.67	23	71.5
-1	0	3	31	81.5
-1	0	6	43.5	100
-1	0	1.33	76	60.5
-1	0	2	45.5	40
-1	0	3.67	46.5	41
-1	0	4	80	77.5
-1	0	2.33	55	58.5
-1	0	5	86	90
-1	0	6.33	75.5	80
0	0	1.67	79.5	24
0	0	1	75	25
0	0	1.67	75.5	30.5
0	0	2	63.5	19.5
0	0	1	71.5	30.5
0	0	2.67	70	29.5
0	0	1.33	60.5	20
0	0	1	60	20
0	0	1.33	83	46
0	0	2.33	65	30
0	0	1	65	30
0	0	2.33	50.5	17.5
0	0	1	61.5	30
0	0	1	56	25.5
0	0	1	70	40
0	0	1	50	22.5
0	0	5	90	63
0	0	1	67.5	42
0	0	4.67	57.5	32.5
0	0	1.67	50	25
0	0	1	87.5	63
0	0	3.33	68.5	44.5
0	0	4	42.5	20
0	0	2.67	85	63.5
0	0	1	45	24
0	0	1	96	75
0	0	2	72.5	55
0	0	1	78	60.5
0	0	1.67	85	67.5
0	0	1	62.5	47.5
0	0	1	50	35
0	0	4	75	60
0	0	2.67	68	53.5
0	0	1.67	76.5	63
0	0	2.33	51	37.5
0	0	1.33	55.5	42.5
0	0	1.67	75	62
0	0	2.67	80	68
0	0	4.33	61.5	50.5
0	0	1.33	70	60
0	0	1	60	50
0	0	1	80	70
0	0	1	95	85
0	0	2	85.5	75.5
0	0	1.33	75	65
0	0	1.33	40	30
0	0	4.33	60.5	51
0	0	4	89.5	81
0	0	1.67	84.5	76.5
0	0	1	45	37.5
0	0	3	50	42.5
0	0	3	50	42.5
0	0	2	40	33
0	0	1.67	46	39.5
0	0	2	54	47.5
0	0	3.67	50.5	45
0	0	2	50	44.5
0	0	1.33	45	40
0	0	3.33	55	50
0	0	3	63	58
0	0	2	39.5	34.5
0	0	6	66	61
0	0	3	57.5	53
0	0	2	60	56
0	0	4.67	64	61
0	0	1	100	97
0	0	2	87.5	85
0	0	1.67	68	65.5
0	0	3	52.5	50
0	0	6	85	82.5
0	0	2.33	58.5	56
0	0	1.67	43	40.5
0	0	3.33	47.5	45
0	0	3.33	70	68
0	0	3.67	54	52.5
0	0	2	84.5	83.5
0	0	2	83	82
0	0	2.67	68.5	68
0	0	2	73.5	73
0	0	2.67	60.5	60
0	0	1.33	80	80
0	0	1.67	50	50
0	0	1.67	50.5	50.5
0	0	2	50	50
0	0	2	84.5	84.5
0	0	2	51	51
0	0	5	51	51
0	0	3.67	55	55
0	0	1	87.5	87.5
0	0	2	57.5	57.5
0	0	2.67	85	85
0	0	3	35	35
0	0	3.67	50	50
0	0	3.67	50.5	50.5
0	0	6	52	52
0	0	3.33	70	70
0	0	1.67	50	50
0	0	4	50	50
0	0	4	50	50
0	0	4.33	50	50
0	0	6	100	100
0	0	3.33	72	72
0	0	4	60	60
0	0	1	30	30
0	0	2	100	100
0	0	4	50.5	50.5
0	0	6	81.5	81.5
0	0	1.67	100	100
0	0	2	50	50
0	0	3	51	51
0	0	4	100	100
0	0	4.67	65	65
0	0	3.67	85.5	85.5
0	0	3.67	90	90
0	0	4	50	50
0	0	1	100	100
0	0	1.67	90.5	90.5
0	0	4	70.5	70.5
0	0	3.67	70	70
0	0	4.33	70	70
0	0	3.33	51	51
0	0	1	50	50
0	0	2	75	75
0	0	1.33	51	51
0	0	4	100	100
0	0	2.33	72	72
0	0	1.33	87.5	87.5
0	0	6	100	100
0	0	4.67	50	50
0	0	2	69	69
0	0	3.33	55.5	55.5
0	0	5	51	51
0	0	1	55.5	55.5
0	0	2	65	65
0	0	2	81	81
0	0	3	82	82
0	0	3.67	60	60
0	0	4	45.5	45.5
0	0	3	83	83
0	0	2.33	60	60
0	0	1	100	100
0	0	2	73	73.5
0	0	4.67	71	71.5
0	0	3.67	66.5	67
0	0	6	64	64.5
0	0	2	89	90
0	0	7	60	61
0	0	4.67	49.5	50.5
0	0	5.67	62	63.5
0	0	3	54.5	56.5
0	0	4	83	85
0	0	1.67	43	45
0	0	5	80	82.5
0	0	1	77.5	80
0	0	2.33	72.5	75
0	0	3.33	47.5	50
0	0	5.67	87.5	90
0	0	6	97.5	100
0	0	1.67	72.5	75
0	0	2	50	52.5
0	0	4	64.5	67.5
0	0	4	88	91.5
0	0	4.67	89	92.5
0	0	6	63	67
0	0	3.33	86	90.5
0	0	6	90.5	95
0	0	3.33	40	45
0	0	2.33	85	90
0	0	7	87.5	92.5
0	0	2	62.5	67.5
0	0	4.33	50	55
0	0	1	70	75
0	0	4.33	45	50
0	0	5	65	70
0	0	6	87	92
0	0	6.67	86	91.5
0	0	5.67	80.5	86
0	0	2	56	63
0	0	6	65.5	72.5
0	0	3.67	40	47
0	0	3.67	84.5	91.5
0	0	2	75	82.5
0	0	2.67	45.5	53
0	0	1	80	87.5
0	0	3	73.5	81
0	0	3.67	53	61
0	0	4	82.5	90.5
0	0	4.33	42	50
0	0	5.67	80	88
0	0	5.33	54	62
0	0	4	91	100
0	0	5	55.5	64.5
0	0	1.33	51.5	61
0	0	5	55.5	65
0	0	5	82	91.5
0	0	7	79	88.5
0	0	2.67	77	87
0	0	1	70	80
0	0	5.33	67.5	77.5
0	0	4.67	51	61
0	0	3	57.5	67.5
0	0	2.67	39.5	50
0	0	4.33	54.5	65
0	0	5.33	61.5	72.5
0	0	4.67	74.5	86.5
0	0	7	79	91
0	0	4.67	72.5	85
0	0	2	30	42.5
0	0	2	62.5	75
0	0	4.67	60	73
0	0	6.33	51	64
0	0	2.33	58	71.5
0	0	5	50	63.5
0	0	5.67	86	99.5
0	0	3.67	65.5	79.5
0	0	2.33	51	65.5
0	0	4	62.5	77
0	0	4	62	76.5
0	0	3.33	65	80
0	0	4	72	87
0	0	3.33	60	75
0	0	3	80	95
0	0	5.33	60	75
0	0	5	74.5	89.5
0	0	2.67	71	86.5
0	0	2.67	75.5	92.5
0	0	6.33	82.5	100
0	0	1	65	82.5
0	0	4.67	47	64.5
0	0	6	62	81
0	0	2.67	27.5	47.5
0	0	4	60	80
0	0	2	53.5	73.5
0	0	2	65	85
0	0	4	60	80.5
0	0	6.67	50.5	71.5
0	0	3.67	62.5	85
0	0	6	70	92.5
0	0	6.33	63	87.5
0	0	6.67	15	40
0	0	2.33	62.5	87.5
0	0	5.33	66	92
0	0	6	49	75
0	0	6	31.5	58
0	0	6	64.5	92
0	0	4	37.5	65
0	0	4	67.5	95
0	0	6	37.5	65.5
0	0	2	59	87
0	0	3.67	62.5	90.5
0	0	4	58	87.5
0	0	4	62.5	92.5
0	0	7	45	75
0	0	3	49.5	79.5
0	0	5.67	53.5	85
0	0	6	65.5	100
0	0	2	41.5	76
0	0	5.67	46.5	81
0	0	3	25	60
0	0	5.33	40.5	75.5
0	0	2.33	44.5	80.5
0	0	4.33	48	84
0	0	6	45.5	83.5
0	0	6	50.5	89.5
0	0	6	59.5	98.5
0	0	3.33	42.5	82.5
0	0	3.67	50	90
0	0	4	27.5	67.5
0	0	4	51	92
0	0	6	48.5	90.5
0	0	7	32.5	77
0	0	4.33	33.5	79
0	0	4	50	100
0	0	4.33	35	87.5
0	0	2	31	90.5
0	0	6	38.5	100
0	0	7	32.5	100
0	0	5	17.5	86.5
0	0	6.33	28.5	100
0	0	6	25	100
0	0	4	11	88.5
0	0	4	15	95
0	0	1	75	30
0	0	1	86	45
0	0	1	68	43.5
0	0	1.67	55	40.5
0	0	2	50	40
0	0	4.67	63.5	53.5
0	0	4	55	45.5
0	0	1	73.5	66
0	0	5.33	74	69
0	0	6.67	93	92
0	0	4	37	36
0	0	4.33	62	61.5
0	0	1	50	50
0	0	4	100	100
0	0	1	100	100
0	0	2.67	67	67.5
0	0	6.33	87	88
0	0	3	68.5	69.5
0	0	6	69	75
0	0	4.33	64.5	71
0	0	2	82.5	90
0	0	5.33	59	67
0	0	4.67	65.5	76
0	0	3	71.5	87.5
0	0	5.33	47.5	63.5
0	0	4.67	75	91.5
0	0	4	53.5	71.5
0	0	4	42.5	62.5
0	0	5.33	62.5	93
0	0	1	76	52.5
0	0	1.33	35	20
0	0	1.33	62.5	52.5
0	0	1	80.5	75
0	0	5	80	76
0	0	2.33	77	75
0	0	4.33	54.5	53.5
0	0	6	60.5	60.5
0	0	2	64.5	65.5
0	0	2	40	45
0	0	4.33	37.5	45
0	0	6	70	80
0	0	4	49	98.5
0	0	5	48	100
1	1	1	80	28
1	1	2.67	80	32.5
1	1	1	79	33
1	1	1	71	30
1	1	1.67	68.5	28.5
1	1	1	75.5	37.5
1	1	6.67	89.5	52
1	1	3.33	52.5	20.5
1	1	1	74.5	42.5
1	1	3	81	49
1	1	4	81	51
1	1	1.33	55	25
1	1	1	60	32
1	1	5	93.5	67.5
1	1	1.33	55	29.5
1	1	1	72	47
1	1	1	75	50
1	1	1	72	47.5
1	1	6.33	73.5	49
1	1	4.33	62.5	39.5
1	1	1	87.5	65
1	1	4.33	78.5	56.5
1	1	2.67	61	39.5
1	1	2	60	39.5
1	1	2	60	41.5
1	1	1	74	56.5
1	1	1.67	82	64.5
1	1	1.33	49.5	33
1	1	4	84	68
1	1	2	50.5	35
1	1	1.33	40.5	25
1	1	3.33	92.5	77.5
1	1	1	51	36
1	1	1.67	65	50
1	1	1	100	86
1	1	2.33	50.5	37.5
1	1	5.33	63.5	51
1	1	2.67	72.5	60
1	1	3	84.5	72.5
1	1	3	92.5	81
1	1	2	65	54
1	1	2.67	74	63
1	1	2.33	57.5	47.5
1	1	1.67	50	40
1	1	1.67	77.5	67.5
1	1	5	70	60
1	1	3.33	67	58
1	1	3.67	72.5	64
1	1	1	100	92
1	1	2	85	78
1	1	2	78.5	71.5
1	1	2	49.5	43
1	1	2	58.5	52.5
1	1	1.33	84	78
1	1	4	52	46.5
1	1	2	50.5	45
1	1	4.67	50.5	45.5
1	1	6	98.5	93.5
1	1	1	83.5	78.5
1	1	2	56	51.5
1	1	1.67	74	70
1	1	2	92.5	89
1	1	3.33	61	58
1	1	2.33	50	47.5
1	1	1.67	80	77.5
1	1	1	70	67.5
1	1	2	62.5	60
1	1	4	70	68
1	1	1.67	54	52.5
1	1	1	67	66
1	1	4	51	50
1	1	4	62.5	61.5
1	1	1	88.5	87.5
1	1	3.33	82	81.5
1	1	2	76.5	76
1	1	1.33	81	80.5
1	1	5.33	50	49.5
1	1	6	57	56.5
1	1	5.67	60.5	60
1	1	1.67	61.5	61.5
1	1	5	88	88
1	1	7	100	100
1	1	2	65	65
1	1	4	90	90
1	1	1.33	75	75
1	1	4	51	51
1	1	5	90	90
1	1	5.33	79	79
1	1	6	75.5	75.5
1	1	2.67	80	80
1	1	4	51	51
1	1	6.67	100	100
1	1	2	50.5	50.5
1	1	1	50	50
1	1	2	51	51
1	1	2	80	80
1	1	5	50	50
1	1	4	51	51
1	1	2	100	100
1	1	4.33	90	90
1	1	4	65	65
1	1	3.33	95.5	95.5
1	1	4.33	95	95
1	1	1	50.5	50.5
1	1	4.67	75.5	75.5
1	1	2	87.5	87.5
1	1	1.67	85	85
1	1	5	51	51
1	1	2	90.5	90.5
1	1	2.33	85	85
1	1	1	86	86
1	1	2	50.5	50.5
1	1	5	86.5	86.5
1	1	1	100	100
1	1	2	69	69
1	1	3.33	50	50
1	1	1	77	77
1	1	4	50	50
1	1	2.67	55	55
1	1	6	100	100
1	1	2.33	80	80
1	1	1.33	95	95
1	1	2.33	60	60
1	1	3	70	70
1	1	1.33	77	77.5
1	1	4	80.5	81
1	1	4	50.5	51
1	1	2.67	85	85.5
1	1	4.33	68	68.5
1	1	1	61	61.5
1	1	3	64	64.5
1	1	3.33	68	68.5
1	1	1.67	64.5	65.5
1	1	2	57	58
1	1	4	49.5	51
1	1	6.67	91.5	93
1	1	6	73.5	75
1	1	5	63.5	65
1	1	1.67	57	59
1	1	1.33	61.5	63.5
1	1	4.67	92.5	95
1	1	5.33	70	72.5
1	1	4.67	70	72.5
1	1	6	82.5	85
1	1	4.33	67.5	70
1	1	1.33	65.5	68
1	1	6.67	92.5	95
1	1	4.33	86	89
1	1	5.33	79	82.5
1	1	4	82	85.5
1	1	2.67	66.5	70
1	1	4	79	82.5
1	1	5.67	65.5	69.5
1	1	4	86	90
1	1	6	86	90
1	1	1	45	49.5
1	1	2.67	51	55.5
1	1	2	84.5	89
1	1	5.67	90.5	95
1	1	1	51	55.5
1	1	2.33	60.5	65.5
1	1	3.67	92.5	97.5
1	1	6.67	92.5	97.5
1	1	3	51.5	57
1	1	2.33	23	28.5
1	1	4	79.5	85
1	1	2	71.5	77.5
1	1	4	71	77.5
1	1	2.33	82.5	89
1	1	2	64	70.5
1	1	3.33	69	75.5
1	1	5.33	76	83
1	1	5	75.5	82.5
1	1	2	66	73.5
1	1	4	68.5	76
1	1	3	57.5	65
1	1	3.67	85	92.5
1	1	5	67.5	75
1	1	4.33	12.5	21
1	1	3.67	55.5	65
1	1	4.33	65	75
1	1	3.33	55	65
1	1	3.33	60	70
1	1	2.67	80.5	91
1	1	4.33	74	85.5
1	1	3.33	75.5	87.5
1	1	4	75.5	87.5
1	1	1.33	65.5	80
1	1	4.67	56.5	71
1	1	2	36	50.5
1	1	3.67	60.5	75
1	1	4.33	60	75
1	1	1	65	80
1	1	2	65	80
1	1	5	80.5	96
1	1	6.67	70.5	86.5
1	1	4	58.5	74.5
1	1	2	70	87
1	1	2	57.5	75
1	1	4.67	58	75.5
1	1	6	41	59
1	1	6	79	97.5
1	1	3.67	46	65
1	1	4	59.5	81
1	1	2	78	100
1	1	3.67	62.5	85
1	1	4	44	66.5
1	1	2.67	53.5	76
1	1	4	75.5	100
1	1	4	60	85
1	1	2.33	52.5	77.5
1	1	2.33	50	75
1	1	5	65.5	91
1	1	3.67	40.5	67.5
1	1	2	39.5	66.5
1	1	5.33	57	85
1	1	2	55	85.5
1	1	6.67	53.5	85
1	1	6	46.5	79.5
1	1	4.33	53.5	88
1	1	5.67	55	90
1	1	4	50.5	85.5
1	1	4	50	85.5
1	1	6.33	40	75.5
1	1	4.33	29	66.5
1	1	1.33	53	91.5
1	1	4	60	99.5
1	1	7	46.5	86.5
1	1	6	40.5	81.5
1	1	4	39.5	83
1	1	3.33	33	84.5
1	1	6	34.5	87
1	1	3	35.5	88.5
1	1	6	38.5	92
1	1	3.67	38.5	100
1	1	6	9.5	73
1	1	4	25.5	100
1	1	6	13.5	100
1	1	1	100	89
1	1	1.33	89.5	82
1	1	4.67	51	45
1	1	2	50.5	50
1	1	3	50	50
1	1	1.33	50	50
1	1	2	90.5	90.5
1	1	3.33	50	50
1	1	2	50.5	50.5
1	1	2.67	85.5	90
1	1	4	70	74.5
1	1	4.67	21.5	28
1	1	4	75	82.5
1	1	1.33	62	75
1	1	1	83	100
1	1	5.33	42.5	68.5
1	1	4	31	60
1	1	6.33	47.5	96
1	1	6.33	38	90
1	1	6	4	100
1	1	6	0	100
1	1	2.67	60	50
1	1	2	50	50
1	1	2	76	76
1	1	1.33	85	85
1	1	3	95	97
1	1	2	49	65
1	1	1	49	67.5
1	1	6.67	80	100
1	1	5.33	45.5	77
1	1	5.33	38.5	84

## Sheet: Table 2 & S10-11
	1 = female 2 = male 3 = other						Wise Reasoning (measured)	Political orientation	Outgroup	Ingroup	Polarization 1	Polarization 2	Outgroup including government	Ingroup including government	Condition (0 = Active control 1 = Wise Reasoning)	Condition*Political Orientation Interaction Term	LIWC categories
age	gender	gender_3_TEXT	edu	cond.wr	cond.ac3	cond3	wr	politic	fther_cnasian	fther_uswhite	d.fther_wa	d.fther_inout	fther_out	fther_in	cond.wrac	pol.cond.wr	WC	Analytic	Clout	Authentic	Tone	WPS	Sixltr	Dic	function	pronoun	ppron	i	we	you	shehe	they	ipron	article	prep	auxverb	adverb	conj	negate	verb	adj	compare	interrog	number	quant	affect	posemo	negemo	anx
64	1		4	0	1	-1	1.47619	7	100	100	0	33.3333	66.6667	100	0	0	121	92.46	79.57	22.81	72.22	20.17	21.49	82.64	57.02	14.05	6.61	0.83	2.48	0	0	3.31	7.44	12.4	15.7	8.26	0.83	5.79	0	16.53	1.65	1.65	0.83	0	1.65	2.48	2.48	0	0
39	2		4	0	1	-1	4.52381	1	80	80	0	6.66667	56.6667	63.3333	0	0	224	88.05	70.4	32.66	91.28	24.89	28.57	82.59	48.21	12.05	6.25	2.23	0.89	0	0	3.12	5.8	9.38	14.29	8.48	2.68	4.46	0.45	16.07	4.46	2.68	2.23	0.45	3.12	8.04	5.8	1.79	0.45
25	1		5	0	1	-1	4.28571	6	28.5	78	49.5	57	22.3333	79.3333	0	0	62	71.73	56.41	13.99	56.22	20.67	20.97	85.48	51.61	9.68	8.06	1.61	0	0	0	6.45	1.61	11.29	11.29	6.45	6.45	11.29	1.61	14.52	6.45	3.23	0	0	1.61	8.06	4.84	3.23	1.61
29	2		4	0	1	-1	4.57143	2	51.5	76.5	25	23	34.3333	57.3333	0	0	44	51.42	41.03	74.76	1	14.67	22.73	79.55	52.27	13.64	9.09	4.55	0	0	0	4.55	4.55	4.55	11.36	11.36	2.27	6.82	2.27	18.18	4.55	0	0	0	0	4.55	0	4.55	0
39	1		4	0	1	-1	2.04762	6.33333	27.5	75	47.5	63.6667	18.3333	82	0	0	174	63.58	32.29	40.39	6.54	21.75	17.82	84.48	59.77	17.24	6.32	2.3	0	0	0	4.02	10.92	8.62	14.94	11.49	2.87	5.17	2.87	18.39	1.72	0.57	1.15	0	0	5.17	1.72	3.45	0
18	1		3	0	1	-1	3.09524	2.33333	53	53	0	1.33333	40.6667	42	0	0	226	70.84	62.18	42.79	9.46	20.55	23.01	80.09	52.65	13.27	7.08	3.54	2.21	0	0	1.33	6.19	7.96	13.72	6.64	5.31	8.85	0.88	12.83	2.21	1.77	2.21	2.65	0.88	4.87	1.77	3.1	0
38	1		3	0	1	-1	2.57143	6.33333	100	100	0	0	100	100	0	0	132	59.95	75.24	66.08	7.96	26.4	18.18	82.58	55.3	14.39	9.85	0.76	0	0	0	9.09	4.55	6.06	13.64	9.85	3.79	7.58	1.52	17.42	3.79	1.52	1.52	1.52	1.52	1.52	0	1.52	0
31	1		5	0	1	-1	3.38095	1.33333	70	70	0	0	53.3333	53.3333	0	0	234	82.04	48.29	80.08	19.4	26	22.22	86.32	50	11.54	4.27	2.14	1.28	0	0	0.85	7.26	5.56	16.67	6.41	4.27	6.41	1.71	16.24	3.85	2.99	0.43	0.85	2.14	6.41	2.99	3.42	0.43
31	2		2	0	1	-1	3	2	60	60	0	6.66667	40	46.6667	0	0	233	57.09	63.44	44.52	14.02	17.92	18.03	85.84	58.37	14.16	9.01	2.58	2.15	0	0.43	3.86	5.15	7.3	15.02	12.88	5.58	5.58	2.58	18.03	6.01	5.15	2.15	0	1.72	6.01	2.58	3.43	1.29
32	1		3	0	1	-1	2.85714	2	66	77.5	11.5	8	47	55	0	0	261	69.54	74.27	15.63	11.04	21.75	19.54	83.14	57.47	17.24	8.43	2.68	2.68	0	0	3.07	8.81	6.51	17.24	9.96	2.3	6.51	1.53	16.86	2.68	1.92	2.68	0.38	1.53	5.75	2.3	3.45	0
29	2		4	0	1	-1	2.7619	5	55	87	32	27.3333	53.6667	81	0	0	0	0	0	0	0	0	0	0	0	0	0	0	0	0	0	0	0	0	0	0	0	0	0	0	0	0	0	0	0	0	0	0	0
37	2		2	0	1	-1	3.33333	4.33333	55.5	52.5	-3	0.666667	46	46.6667	0	0	53	21.33	12.88	88.81	5.57	13.25	13.21	84.91	62.26	15.09	7.55	1.89	3.77	0	0	1.89	7.55	3.77	11.32	16.98	1.89	7.55	5.66	18.87	3.77	0	0	1.89	0	9.43	3.77	5.66	1.89
45	2		3	0	1	-1	4.14286	1.66667	63	62.5	-0.5	3.66667	44.3333	48	0	0	139	62.35	38.66	88.02	93.41	23.17	23.74	85.61	52.52	15.11	7.91	2.88	0	0	0	5.04	7.19	5.04	14.39	10.07	0.72	7.19	2.88	16.55	4.32	1.44	1.44	0	1.44	7.19	5.76	1.44	0
22	3	ftm	4	0	1	-1	3.95238	2	49	41	-8	-5.33333	43.6667	38.3333	0	0	107	14.9	15.19	47.07	1	21.4	24.3	84.11	55.14	15.89	6.54	2.8	0.93	0	0	2.8	9.35	6.54	5.61	12.15	7.48	7.48	4.67	17.76	3.74	1.87	0.93	0.93	2.8	8.41	1.87	6.54	0
29	2		4	0	1	-1	4.04762	5	82.5	92	9.5	26.3333	55	81.3333	0	0	169	71.45	45.29	55.92	79.65	24.14	22.49	87.57	55.62	16.57	7.69	2.37	0.59	0	0	4.73	8.28	8.28	15.38	8.28	3.55	6.51	1.78	17.16	5.33	2.96	0.59	0	1.78	8.88	5.92	2.96	0
27	1		4	0	1	-1	2.80952	4.33333	70.5	75	4.5	9.66667	58.6667	68.3333	0	0	174	87.86	65.64	23.51	46.99	21.75	20.11	88.51	56.32	12.07	7.47	2.3	1.72	0	0	3.45	4.6	11.49	15.52	8.05	4.02	5.17	2.3	15.52	4.02	2.3	0	0	3.45	6.32	3.45	2.3	0.57
29	1		5	0	1	-1	2.52381	1	66	43	-23	-28.3333	57.6667	29.3333	0	0	57	59.61	2.72	99	86.53	19	17.54	92.98	56.14	17.54	12.28	12.28	0	0	0	0	5.26	10.53	14.04	8.77	3.51	7.02	5.26	21.05	5.26	3.51	0	3.51	0	3.51	3.51	0	0
63	2		4	0	1	-1	3.09524	6	50	50	0	16.6667	40	56.6667	0	0	68	15.27	76.89	74.76	25.77	8.5	20.59	89.71	55.88	22.06	16.18	2.94	0	0	0	13.24	5.88	2.94	10.29	13.24	4.41	2.94	5.88	22.06	2.94	1.47	0	1.47	8.82	2.94	1.47	1.47	0
36	1		2	0	1	-1	2.95238	1	52	42	-10	-12	40	28	0	0	77	93.26	65.17	39.99	25.77	15.4	23.38	85.71	45.45	6.49	1.3	0	1.3	0	0	0	5.19	11.69	12.99	9.09	3.9	3.9	1.3	14.29	7.79	3.9	2.6	0	2.6	5.19	2.6	2.6	0
20	2		3	0	1	-1	2	3.33333	85	85.5	0.5	11	56.6667	67.6667	0	0	242	24.57	56.57	34.41	14.38	18.62	23.14	81.82	54.13	14.05	9.09	2.48	1.65	0	0	4.96	4.96	4.13	9.92	13.22	8.68	7.44	1.24	16.53	5.79	2.89	1.24	1.65	2.48	6.61	2.89	3.72	0.41
48	2		5	0	1	-1	3.42857	2	65.5	35.5	-30	-20	50	30	0	0	143	87.42	50	9.94	65.52	11.92	16.78	81.12	46.85	9.79	6.99	2.1	1.4	0	1.4	2.1	2.8	7.69	13.99	7.69	2.1	5.59	1.4	18.18	4.2	3.5	0	2.8	1.4	7.69	4.9	2.8	0
24	1		3	0	1	-1	3.19048	7	25.5	66	40.5	41.3333	17	58.3333	0	0	165	70.69	66.44	47.37	5.95	23.57	12.73	84.24	58.79	16.36	9.09	3.64	0	0	0	5.45	7.27	8.48	16.36	9.09	3.64	8.48	0.61	16.36	3.03	2.42	1.21	1.82	0.61	3.03	0.61	2.42	0.61
56	2		4	0	1	-1	3.28571	6.33333	91.5	89.5	-2	21.6667	67.6667	89.3333	0	0	56	89.26	57.1	20.57	25.77	14	21.43	80.36	48.21	16.07	1.79	0	1.79	0	0	0	14.29	7.14	16.07	5.36	3.57	1.79	0	10.71	3.57	3.57	3.57	0	1.79	3.57	1.79	1.79	1.79
41	2		5	0	1	-1	4.38095	1.33333	77.5	67.5	-10	-8.33333	64.3333	56	0	0	58	1	84.96	1.97	1	58	15.52	100	81.03	29.31	10.34	0	0	0	0	10.34	18.97	3.45	10.34	25.86	10.34	5.17	1.72	29.31	1.72	0	3.45	0	0	8.62	0	8.62	0
35	1		3	0	1	-1	3.14286	2	70	51.5	-18.5	-15.6667	50	34.3333	0	0	130	85.47	50	48.46	39.52	21.67	16.92	83.08	50.77	13.85	5.38	3.08	0.77	0	0	1.54	8.46	6.92	16.92	7.69	3.85	2.31	2.31	16.15	2.31	3.08	0.77	0.77	5.38	5.38	3.08	2.31	0
50	1		3	0	1	-1	3.71429	4	44.5	26.5	-18	-16.3333	34	17.6667	0	0	165	62.84	27.23	85.21	3.15	41.25	16.97	87.27	58.18	13.33	4.24	2.42	0.61	0	0	1.21	9.09	7.27	15.76	8.48	7.27	8.48	1.82	16.36	1.21	0.61	3.03	0.61	4.85	6.67	1.82	4.24	0.61
28	2		4	0	1	-1	3.57143	4	70	70.5	0.5	7	55	62	0	0	137	91.8	38.5	55.95	99	27.4	31.39	77.37	45.26	5.84	3.65	1.46	0	0	0	2.19	2.19	6.57	16.79	5.84	3.65	8.03	1.46	8.76	8.03	3.65	0	0	5.11	10.22	8.03	1.46	0
24	2		4	0	1	-1	3.09524	2.33333	33.5	26	-7.5	-1.33333	22.3333	21	0	0	118	97.58	50	16.91	14.14	16.86	16.95	77.97	54.24	11.86	5.08	3.39	1.69	0	0	0	6.78	16.95	14.41	6.78	3.39	1.69	0.85	13.56	0.85	0	0	3.39	2.54	0.85	0	0.85	0
21	2		3	0	1	-1	2.80952	3	47	48	1	0.666667	37.6667	38.3333	0	0	93	78.98	45.71	16.07	93.31	31	16.13	81.72	55.91	10.75	5.38	1.08	3.23	0	0	1.08	5.38	5.38	21.51	6.45	6.45	10.75	2.15	16.13	2.15	2.15	1.08	2.15	2.15	6.45	5.38	1.08	0
28	2		2	0	1	-1	4.95238	2	20	20	0	0	13.3333	13.3333	0	0	82	36.97	31.29	14.43	1	20.5	21.95	84.15	58.54	17.07	8.54	4.88	2.44	0	0	1.22	8.54	6.1	10.98	9.76	3.66	9.76	2.44	18.29	7.32	2.44	1.22	0	3.66	9.76	1.22	8.54	1.22
49	2		3	0	1	-1	4.28571	5.33333	100	100	0	6.33333	89.6667	96	0	0	76	57.18	39.61	81.22	25.77	38	9.21	85.53	60.53	18.42	10.53	5.26	5.26	0	0	0	7.89	11.84	10.53	7.89	6.58	5.26	2.63	18.42	0	1.32	2.63	0	3.95	5.26	2.63	2.63	1.32
27	1		4	0	1	-1	2.95238	4	50	40	-10	-10	50	40	0	0	64	64.83	43.79	18.52	25.77	16	31.25	79.69	46.88	9.38	1.56	0	0	0	0	1.56	7.81	4.69	14.06	10.94	3.12	9.38	1.56	14.06	1.56	1.56	1.56	1.56	3.12	6.25	3.12	3.12	0
37	1		4	0	1	-1	3.71429	1.66667	62.5	62.5	0	0	48.3333	48.3333	0	0	71	86.3	75.94	76.59	52.17	17.75	15.49	90.14	54.93	19.72	9.86	5.63	0	0	0	4.23	9.86	14.08	12.68	5.63	2.82	4.23	0	21.13	2.82	2.82	1.41	0	0	4.23	2.82	1.41	0
30	1		6	0	1	-1	4.61905	2.66667	75.5	60.5	-15	-23	63.3333	40.3333	0	0	126	37.53	28.91	52.86	70.57	18	16.67	84.13	55.56	15.08	7.14	3.97	0	0	0	3.17	7.94	5.56	10.32	16.67	2.38	6.35	0.79	22.22	5.56	3.17	0.79	0	3.97	5.56	3.97	1.59	0
31	2		4	0	1	-1	3.52381	5.66667	52	54.5	2.5	1.66667	51.6667	53.3333	0	0	156	82.82	32.69	10.47	82.96	39	21.79	78.85	56.41	12.18	1.92	1.92	0	0	0	0	10.26	10.26	15.38	11.54	3.21	6.41	0	16.03	3.85	3.21	0	0	1.28	4.49	3.85	0.64	0.64
24	2		4	0	1	-1	5	6.33333	76	76	0	6.66667	50.6667	57.3333	0	0	138	53.96	74.3	3.55	1	12.55	22.46	84.78	47.83	15.94	9.42	2.9	0	0	4.35	2.17	6.52	5.07	10.14	6.52	6.52	4.35	1.45	15.94	4.35	2.17	3.62	0	4.35	8.7	1.45	7.25	0.72
42	1		4	0	1	-1	1.95238	3.33333	70.5	94.5	24	32.6667	53.6667	86.3333	0	0	124	61.3	50	44.45	56.22	24.8	20.16	72.58	47.58	8.87	0.81	0.81	0	0	0	0	8.06	7.26	9.68	12.1	5.65	7.26	0	17.74	0.81	0	0.81	0.81	0	6.45	3.23	1.61	0
52	1		3	0	1	-1	3.66667	3	57.5	32.5	-25	-17	40.3333	23.3333	0	0	114	57.18	39.61	90.72	86.53	14.25	7.89	96.49	59.65	20.18	13.16	10.53	2.63	0	0	0	7.02	1.75	20.18	11.4	1.75	7.02	0	21.93	7.02	5.26	0.88	4.39	1.75	5.26	4.39	0.88	0
19	1		3	0	1	-1	3.42857	1.33333	50	47.5	-2.5	-1.66667	36.6667	35	0	0	284	38.6	36.23	64.56	25.77	25.82	22.54	83.45	54.58	13.73	4.23	2.46	1.41	0	0	0.35	9.51	7.04	12.32	13.03	6.69	8.45	2.46	18.66	4.58	3.17	0.7	2.82	1.41	3.87	1.76	1.76	0
26	2		4	0	1	-1	3.42857	4.33333	85	85	0	3	61.6667	64.6667	0	0	183	52.09	35.09	19.53	25.77	20.33	15.85	86.34	63.93	17.49	9.84	5.46	2.19	0	0	2.19	7.65	8.74	16.39	12.57	5.46	7.65	2.19	18.58	4.37	3.28	2.73	0	1.64	7.1	3.28	3.28	0.55
29	2		4	0	1	-1	4.04762	3.66667	75	75	0	13.6667	53.3333	67	0	0	72	81.63	39.05	31.19	1	14.4	18.06	76.39	52.78	11.11	2.78	2.78	0	0	0	0	8.33	11.11	11.11	13.89	0	4.17	1.39	19.44	0	0	0	4.17	0	4.17	0	4.17	0
21	1		3	0	1	-1	2.71429	6	54	66	12	36.6667	36	72.6667	0	0	93	83.12	41.5	53.37	66.47	18.6	19.35	86.02	54.84	10.75	8.6	6.45	1.08	0	0	1.08	2.15	12.9	11.83	10.75	2.15	5.38	3.23	16.13	3.23	2.15	1.08	1.08	5.38	5.38	3.23	1.08	0
34	1		5	0	1	-1	3.71429	2	88	88	0	13.3333	62.3333	75.6667	0	0	114	57.18	46.49	81.22	74.74	16.29	22.81	86.84	53.51	17.54	9.65	5.26	2.63	0	0	1.75	7.89	7.89	10.53	8.77	3.51	6.14	0.88	17.54	3.51	0.88	0.88	0	2.63	6.14	4.39	1.75	0
25	2		4	0	1	-1	2.42857	4	50	50	0	6.66667	36.6667	43.3333	0	0	63	68.29	68.29	68.01	7.46	15.75	22.22	85.71	57.14	17.46	9.52	1.59	0	0	0	7.94	7.94	7.94	14.29	7.94	1.59	7.94	1.59	20.63	1.59	1.59	3.17	3.17	0	1.59	0	1.59	0
27	2		4	0	1	-1	3.14286	5	47.5	82.5	35	48.3333	31.6667	80	0	0	173	90.84	61.39	33.82	35.89	28.83	18.5	75.14	48.55	8.09	4.05	0	1.16	0	0	2.89	4.05	8.09	15.61	9.25	1.73	5.78	1.16	15.61	1.73	1.16	0	0.58	2.31	4.05	2.31	1.73	0.58
47	1		3	0	1	-1	2.61905	4	51	51	0	3.33333	40.6667	44	0	0	161	79.69	14.55	30.93	88.74	17.89	20.5	83.85	61.49	11.8	3.73	2.48	0	0	0	1.24	8.07	10.56	16.77	11.18	4.97	4.97	3.73	16.15	1.24	0.62	0.62	0	1.86	6.21	4.97	1.24	0.62
22	1		2	0	1	-1	3.38095	1.33333	50	50	0	1.66667	43.3333	45	0	0	120	57.42	30.86	37.98	6.91	15	13.33	85.83	54.17	15	3.33	3.33	0	0	0	0	11.67	9.17	9.17	17.5	0.83	2.5	0.83	20.83	6.67	3.33	0	5.83	5	1.67	0	1.67	0
40	1		3	0	1	-1	3.71429	4	50.5	64.5	14	29.3333	34	63.3333	0	0	87	34.74	40.92	8.19	69.12	21.75	12.64	90.8	64.37	17.24	6.9	3.45	1.15	0	0	2.3	10.34	9.2	16.09	11.49	10.34	8.05	4.6	20.69	5.75	4.6	3.45	0	3.45	6.9	4.6	2.3	1.15
36	1		4	0	1	-1	2.7619	4	56	85	29	43	37.3333	80.3333	0	0	164	12.3	42.73	40.2	1	18.22	19.51	94.51	62.2	21.34	10.37	5.49	0.61	0	0	4.27	10.98	5.49	11.59	8.54	13.41	10.37	0.61	18.9	2.44	1.22	4.27	0	2.44	9.76	2.44	6.1	4.88
41	1		4	0	1	-1	3.7619	5.66667	44.5	89	44.5	51.6667	32.6667	84.3333	0	0	192	37.2	62.28	5.61	44.87	32	16.67	88.02	56.77	13.02	6.25	1.04	0.52	0	0	4.69	6.77	4.69	13.54	9.9	7.81	11.46	1.56	20.31	5.21	4.17	2.6	0.52	2.6	8.33	4.69	3.65	0.52
37	2		2	0	1	-1	4.09524	4	75	75	0	0	66.6667	66.6667	0	0	81	75.9	16.16	33.94	72.05	13.5	23.46	90.12	59.26	14.81	4.94	4.94	0	0	0	0	9.88	9.88	14.81	13.58	1.23	2.47	3.7	24.69	2.47	1.23	0	1.23	2.47	2.47	2.47	0	0
27	2		4	0	1	-1	4.33333	2	35.5	35.5	0	0	23.6667	23.6667	0	0	116	50.74	53.45	47.93	13.98	19.33	22.41	85.34	54.31	12.93	6.03	1.72	2.59	0	0	1.72	6.9	6.03	12.07	7.76	7.76	9.48	0.86	10.34	8.62	6.9	0.86	0.86	5.17	0.86	0	0.86	0
34	2		4	0	1	-1	2.28571	2.66667	50	53	3	18.6667	33.3333	52	0	0	154	64.94	18.16	31.94	16.48	22	26.62	84.42	53.25	12.99	4.55	4.55	0	0	0	0	8.44	7.14	12.34	11.69	3.25	5.19	1.95	15.58	4.55	1.3	0.65	0.65	1.3	1.95	0.65	1.3	0
32	1		3	0	1	-1	3.09524	4.66667	79.5	95	15.5	12.3333	53	65.3333	0	0	91	78.53	66.98	49.19	67.32	15.17	20.88	86.81	57.14	12.09	9.89	1.1	0	0	0	8.79	2.2	8.79	16.48	9.89	5.49	5.49	2.2	23.08	3.3	1.1	0	0	1.1	4.4	3.3	1.1	0
21	2		3	0	1	-1	2.90476	5.66667	40	100	60	65.6667	30	95.6667	0	0	43	93.26	75.74	64.67	3.52	21.5	23.26	83.72	51.16	6.98	4.65	0	0	0	0	4.65	2.33	6.98	20.93	4.65	6.98	9.3	0	13.95	9.3	6.98	0	0	2.33	6.98	2.33	4.65	0
22	2		2	0	1	-1	2.04762	4.66667	55	57.5	2.5	10	36.6667	46.6667	0	0	166	73.76	35.87	46.55	6.02	33.2	18.67	84.94	57.23	13.86	6.02	2.41	0	0	0	3.61	7.83	10.84	12.65	8.43	4.22	6.63	2.41	16.27	4.22	3.01	0	0.6	2.41	5.42	1.81	3.61	0
42	1		4	0	1	-1	4.14286	4.66667	31.5	89	57.5	65.3333	24.3333	89.6667	0	0	115	99	69.92	2.86	13.9	19.17	25.22	82.61	55.65	10.43	6.09	0.87	1.74	0	3.48	0	4.35	19.13	18.26	5.22	3.48	1.74	0	9.57	3.48	2.61	0.87	0.87	1.74	2.61	0.87	1.74	0.87
64	1		6	0	1	-1	3.85714	7	100	100	0	17	83	100	0	0	74	17.96	50	45.17	91.56	10.57	17.57	89.19	55.41	18.92	9.46	6.76	0	0	0	2.7	9.46	2.7	10.81	8.11	9.46	8.11	2.7	21.62	8.11	5.41	0	0	4.05	6.76	5.41	1.35	0
23	1		4	0	1	-1	2.71429	2	92	60.5	-31.5	-26	67.6667	41.6667	0	0	184	81.98	56.48	27.39	35.25	26.29	22.28	78.8	51.63	13.59	5.98	2.17	2.72	0	0	1.09	7.61	9.24	14.67	4.35	2.72	9.78	1.63	8.15	3.26	2.72	0	0	1.09	4.89	2.72	2.17	0
20	2		3	0	1	-1	4.04762	5.33333	50.5	87.5	37	36	36	72	0	0	116	55.63	72.68	14.51	25.77	29	12.93	90.52	56.9	18.97	8.62	1.72	0.86	0	0	6.03	10.34	8.62	11.21	12.07	2.59	5.17	0	24.14	3.45	3.45	1.72	0.86	1.72	4.31	1.72	1.72	0.86
21	2		2	0	1	-1	2.95238	5	50.5	50.5	0	3.33333	43.6667	47	0	0	44	21.87	18.16	74.76	68.66	44	6.82	100	65.91	20.45	2.27	0	0	0	0	2.27	18.18	2.27	15.91	13.64	2.27	9.09	4.55	18.18	2.27	0	2.27	2.27	4.55	11.36	6.82	4.55	0
38	1		5	0	1	-1	4.47619	2.33333	97	97.5	0.5	-1.66667	87.6667	86	0	0	116	12.48	75.49	26.55	74	23.2	12.07	91.38	62.93	26.72	8.62	3.45	1.72	0	0	3.45	18.1	4.31	9.48	12.07	2.59	7.76	1.72	24.14	3.45	1.72	1.72	0	1.72	6.03	4.31	1.72	0
28	2		2	0	1	-1	2.09524	5	60	90	30	26.6667	53.3333	80	0	0	39	10.57	2.02	63.54	99	13	23.08	84.62	64.1	23.08	10.26	10.26	0	0	0	0	12.82	7.69	10.26	23.08	2.56	2.56	5.13	25.64	7.69	2.56	2.56	0	0	10.26	10.26	0	0
39	1		4	0	1	-1	3.57143	2	30.5	46	15.5	27	22.3333	49.3333	0	0	110	55.27	76.64	21.98	42.25	12.22	15.45	87.27	57.27	17.27	10	1.82	0	0	0	8.18	7.27	5.45	14.55	14.55	1.82	3.64	1.82	22.73	3.64	3.64	0.91	0.91	3.64	6.36	3.64	2.73	0
52	2		5	0	1	-1	2.28571	2.33333	70	85	15	12.3333	53.3333	65.6667	0	0	120	83.17	87.83	19.47	40.79	20	17.5	85.83	60	13.33	6.67	0.83	3.33	0	0	2.5	6.67	12.5	14.17	10.83	5.83	4.17	0	15.83	0.83	1.67	2.5	0.83	0.83	4.17	2.5	1.67	0.83
42	2		3	0	1	-1	2.85714	2.33333	45	50	5	14	31.6667	45.6667	0	0	161	92.04	47.52	50.79	1	26.83	25.47	81.37	45.34	8.07	3.11	1.86	1.24	0	0	0	4.97	8.7	14.91	7.45	4.97	3.73	0.62	12.42	4.97	3.11	1.24	0.62	1.86	5.59	0.62	4.35	0
30	1		4	0	1	-1	4	5	100	100	0	0	83.3333	83.3333	0	0	362	53.82	31.94	27.45	40.69	18.1	14.64	85.08	58.29	14.36	8.01	4.7	1.93	0.55	0	0.83	6.35	9.12	12.15	12.43	4.14	6.63	3.31	19.89	4.42	3.31	1.93	0.55	1.93	3.59	2.21	1.38	1.1
27	1		6	0	1	-1	3.2381	2	50.5	45	-5.5	-4.33333	41.6667	37.3333	0	0	177	80.24	69.45	60.52	17.55	35.4	15.82	91.53	61.02	16.95	8.47	2.26	1.13	0	0	5.08	8.47	9.04	19.77	9.04	3.39	6.78	1.69	16.38	3.95	3.39	1.69	0	1.69	6.21	2.82	3.39	0
23	1		4	0	1	-1	2.04762	3.33333	78	77.5	-0.5	4.33333	62	66.3333	0	0	121	6.52	37.05	63.95	25.77	30.25	18.18	89.26	61.98	16.53	8.26	3.31	0.83	0.83	0	3.31	8.26	4.13	9.09	19.01	9.09	9.92	0.83	27.27	4.13	4.13	2.48	0	3.31	4.96	2.48	2.48	0
34	2		4	0	1	-1	4.57143	1.66667	70	70	0	0	55	55	0	0	122	80.29	23.04	46.61	40.51	24.4	27.05	80.33	50.82	7.38	4.1	4.1	0	0	0	0	3.28	11.48	11.48	9.02	6.56	7.38	1.64	13.93	3.28	0.82	1.64	2.46	4.1	2.46	1.64	0.82	0
19	1		3	0	1	-1	4.09524	4	59.5	90.5	31	34.6667	42.6667	77.3333	0	0	119	45.07	46.64	66.34	2.83	14.88	20.17	89.08	58.82	15.97	5.04	2.52	0	0	0	2.52	10.92	6.72	15.97	10.92	6.72	10.08	1.68	22.69	6.72	4.2	5.88	0.84	2.52	5.88	1.68	4.2	1.68
63	1		5	0	1	-1	2.33333	1.66667	70	70	0	6.66667	53.3333	60	0	0	209	78.2	31.63	44.01	93.34	26.12	23.44	82.3	54.55	13.88	3.83	3.83	0	0	0	0	10.05	9.57	14.83	9.09	4.31	5.74	1.44	17.7	2.39	0.96	1.44	0.96	0	5.74	4.78	0.48	0.48
23	1		2	0	1	-1	2.33333	1.33333	50	25	-25	-20	36.6667	16.6667	0	0	91	90.97	45.62	6.88	4.02	22.75	18.68	76.92	53.85	10.99	1.1	1.1	0	0	0	0	9.89	10.99	16.48	10.99	2.2	4.4	1.1	16.48	5.49	3.3	0	1.1	2.2	2.2	0	2.2	2.2
40	2		5	0	1	-1	4.52381	6.66667	60.5	72.5	12	18	54.6667	72.6667	0	0	97	21.58	20.48	90.49	44.66	24.25	5.15	87.63	55.67	20.62	10.31	7.22	1.03	0	0	2.06	10.31	3.09	12.37	13.4	6.19	5.15	2.06	25.77	5.15	5.15	1.03	2.06	6.19	3.09	2.06	1.03	0
36	2		4	0	1	-1	3.57143	5.66667	48	100	52	68	32	100	0	0	90	90.94	54.43	10.08	1	90	34.44	83.33	45.56	7.78	2.22	1.11	0	0	1.11	0	5.56	7.78	15.56	7.78	4.44	5.56	0	15.56	7.78	4.44	0	0	2.22	12.22	3.33	8.89	1.11
37	1		5	0	1	-1	2.80952	2.33333	51.5	51.5	0	4.33333	47	51.3333	0	0	133	95.12	32.6	26.84	39.19	26.6	24.06	82.71	48.12	6.02	1.5	1.5	0	0	0	0	4.51	11.28	15.79	6.02	5.26	6.77	0.75	11.28	7.52	4.51	1.5	1.5	4.51	3.76	2.26	1.5	0.75
35	1		4	0	1	-1	3.2381	1.66667	96	86	-10	-4.66667	74	69.3333	0	0	118	89.5	39.95	67.53	73.27	19.67	18.64	84.75	53.39	11.02	6.78	3.39	0.85	0	0	2.54	4.24	11.86	14.41	8.47	3.39	5.08	1.69	15.25	5.08	5.08	0	0	2.54	10.17	5.93	3.39	0
26	2		2	0	1	-1	3.47619	4.33333	55	52.5	-2.5	0	36.6667	36.6667	0	0	127	40.24	15.29	51.73	39.87	21.17	8.66	88.98	62.99	17.32	10.24	7.09	0.79	0.79	0	1.57	7.09	6.3	16.54	12.6	4.72	8.66	3.94	19.69	3.94	4.72	1.57	0	3.94	3.94	2.36	1.57	0.79
20	2		3	0	1	-1	2.80952	5.66667	60	80	20	25	46.6667	71.6667	0	0	139	58.37	41.47	19.44	15.63	17.38	18.71	82.73	54.68	16.55	7.19	2.88	0	0	0	4.32	9.35	10.07	10.07	11.51	3.6	5.04	1.44	17.27	2.16	2.16	2.16	1.44	0.72	7.91	3.6	4.32	0
25	1		3	0	1	-1	4.19048	2.66667	46.5	50	3.5	12	35.3333	47.3333	0	0	66	87.93	50	23.51	7.96	16.5	18.18	83.33	54.55	15.15	4.55	3.03	0	0	0	1.52	10.61	10.61	15.15	7.58	1.52	6.06	0	13.64	0	0	0	0	0	4.55	1.52	3.03	1.52
26	2		4	0	1	-1	2.71429	4.66667	24.5	84.5	60	60.3333	20.3333	80.6667	0	0	130	24.14	62.1	76.75	39.52	18.57	10.77	95.38	57.69	23.08	8.46	2.31	3.85	0	0	2.31	14.62	4.62	12.31	10.77	5.38	6.15	2.31	21.54	5.38	3.08	2.31	1.54	5.38	3.85	2.31	1.54	0
35	2		4	0	1	-1	4	1	60	42.5	-17.5	-8.33333	46.6667	38.3333	0	0	91	82.82	45.62	85.97	1.1	18.2	17.58	81.32	57.14	13.19	4.4	1.1	2.2	0	0	1.1	8.79	13.19	12.09	8.79	2.2	7.69	1.1	9.89	5.49	2.2	1.1	0	2.2	5.49	1.1	4.4	2.2
19	2		2	0	1	-1	2.42857	6.33333	46	63.5	17.5	23.6667	31	54.6667	0	0	200	66.46	57.92	46.67	18.41	22.22	17	84.5	56	13	4.5	1	0.5	0	0	3	8.5	10	13.5	9.5	5.5	8.5	2	17	3.5	3	2.5	3.5	1.5	4.5	2	2.5	0
28	1		4	0	1	-1	3.28571	1.66667	75.5	66	-9.5	-9	53	44	0	0	171	81.91	19.02	89.89	6.35	24.43	16.37	83.04	54.39	9.94	5.85	4.68	0.58	0	0	0.58	4.09	7.02	17.54	9.94	5.85	5.26	1.75	18.71	2.34	2.34	1.75	0	2.92	4.09	1.17	2.92	0
25	2		4	0	1	-1	3.14286	4.66667	80	80	0	3	70.3333	73.3333	0	0	233	37.73	24.6	76.43	25.77	21.18	12.45	93.13	64.81	19.74	8.15	6.87	0.86	0	0.43	0	11.59	6.01	15.45	12.88	6.01	6.01	2.15	19.74	2.15	1.72	1.72	0.43	2.15	6.01	3	3	0.43
41	1		3	0	1	-1	2.47619	6.66667	80	90	10	26.6667	53.3333	80	0	0	123	60.92	50	40.2	1	24.6	18.7	94.31	55.28	20.33	7.32	4.07	0.81	0	0	2.44	13.01	6.5	13.82	9.76	4.07	3.25	0	21.95	4.88	0.81	0	3.25	0.81	10.57	3.25	7.32	0
59	2		5	0	1	-1	2.57143	4	66.5	64.5	-2	5.66667	48.3333	54	0	0	86	96.6	40.82	8.57	25.77	21.5	19.77	84.88	52.33	5.81	1.16	1.16	0	0	0	0	4.65	15.12	16.28	5.81	4.65	9.3	1.16	17.44	4.65	4.65	2.33	0	2.33	2.33	1.16	1.16	0
27	1		4	0	1	-1	3.7619	4.66667	81.5	82	0.5	15.6667	72	87.6667	0	0	42	99	50	13.15	70.57	7	21.43	64.29	33.33	4.76	2.38	0	0	0	0	2.38	2.38	11.9	11.9	0	0	4.76	0	4.76	0	0	0	9.52	2.38	9.52	4.76	2.38	0
25	2		4	0	1	-1	2.42857	3.66667	55	70	15	18.3333	40	58.3333	0	0	107	48.44	35.41	75.99	13.19	21.4	28.97	86.92	55.14	19.63	10.28	5.61	0	0	0	4.67	9.35	8.41	10.28	9.35	4.67	4.67	1.87	19.63	1.87	0.93	0	0	0.93	4.67	1.87	2.8	1.87
40	2		5	0	1	-1	3.38095	6	50.5	89.5	39	40.3333	45.6667	86	0	0	38	28.39	85.38	9.58	25.77	12.67	13.16	84.21	60.53	18.42	7.89	2.63	5.26	0	0	0	10.53	5.26	13.16	13.16	10.53	5.26	0	18.42	5.26	5.26	0	0	5.26	5.26	2.63	2.63	0
25	2		4	0	1	-1	3.42857	2.66667	40	57	17	7.33333	36.3333	43.6667	0	0	125	30.73	23.58	81.59	40.12	20.83	8	86.4	60.8	16.8	8.8	4.8	0	0	0	4	8	6.4	14.4	12.8	7.2	7.2	4.8	22.4	4	2.4	1.6	0.8	1.6	4	2.4	1.6	0
33	1		4	0	1	-1	4.66667	2	83.5	84	0.5	9.66667	58	67.6667	0	0	60	18.82	50	23.51	25.77	10	23.33	88.33	60	23.33	8.33	5	1.67	0	0	1.67	15	6.67	11.67	18.33	6.67	1.67	1.67	28.33	3.33	0	1.67	0	1.67	6.67	3.33	3.33	0
23	1		4	0	1	-1	4	1.66667	59.5	63	3.5	3.66667	46	49.6667	0	0	173	73.55	28.17	52.58	3.58	19.22	15.03	86.71	58.38	16.18	6.94	5.78	1.16	0	0	0	9.25	9.25	15.61	11.56	4.62	3.47	1.16	21.97	4.05	1.73	1.73	0	1.16	5.2	1.16	3.47	3.47
43	1		6	0	1	-1	2.90476	2.33333	73.5	58	-15.5	-11	56.3333	45.3333	0	0	93	60.56	11.85	95.49	66.47	18.6	18.28	82.8	54.84	17.2	10.75	7.53	1.08	0	0	2.15	6.45	10.75	11.83	11.83	3.23	5.38	2.15	16.13	6.45	3.23	0	3.23	3.23	4.3	3.23	1.08	1.08
48	1		4	0	1	-1	3.52381	3.33333	81	81	0	0	67.3333	67.3333	0	0	207	67.76	78.03	12.2	52.99	23	26.57	86.96	52.17	15.46	7.25	1.45	3.86	0	0.48	1.45	8.21	8.21	13.04	9.66	3.86	6.76	0	16.91	6.28	4.83	0.97	0	1.45	7.25	4.35	2.9	0.48
21	2		3	0	1	-1	2.52381	4.33333	75	74	-1	15.3333	56	71.3333	0	0	90	55.85	54.43	43.37	46.22	18	14.44	85.56	60	22.22	10	3.33	0	0	0	6.67	12.22	6.67	15.56	11.11	2.22	4.44	1.11	23.33	3.33	2.22	1.11	0	0	4.44	2.22	1.11	0
33	1		3	0	1	-1	3.04762	4	50	50	0	0	33.3333	33.3333	0	0	197	63.16	71.18	52.13	1.56	21.89	21.32	86.8	60.91	15.23	7.11	1.52	1.02	0	0	4.57	8.12	7.11	17.26	9.14	8.63	7.11	0.51	20.81	2.03	1.02	3.05	0	1.52	5.08	1.02	4.06	1.02
31	2		3	0	1	-1	2.61905	1	90	45.5	-44.5	-61	91.3333	30.3333	0	0	96	89.84	66.17	14.24	1	24	28.12	76.04	46.88	7.29	4.17	0	2.08	0	0	2.08	3.12	11.46	11.46	7.29	4.17	5.21	2.08	10.42	5.21	1.04	0	0	0	9.38	2.08	7.29	0
46	1		3	0	1	-1	4.14286	4	50	50	0	0	46.6667	46.6667	0	0	111	92.38	4.37	80.34	75.85	22.2	16.22	86.49	54.05	8.11	6.31	5.41	0	0	0	0.9	1.8	11.71	18.02	7.21	8.11	1.8	5.41	15.32	6.31	5.41	0	0.9	5.41	2.7	2.7	0	0
32	2		4	0	1	-1	2.80952	1	90	20	-70	-53.3333	70	16.6667	0	0	163	86.48	17.87	61.16	25.77	32.6	36.2	82.21	55.21	7.36	2.45	1.23	1.23	0	0	0	4.91	11.04	14.72	6.75	4.29	7.36	5.52	10.43	6.13	5.52	0	0.61	4.29	1.23	0.61	0.61	0.61
40	2		4	0	1	-1	5	2.66667	77.5	77.5	0	13.3333	61.6667	75	0	0	162	28.24	31.08	49.92	48.69	16.2	22.22	77.16	51.85	17.28	9.26	4.94	1.23	0	0	3.09	8.02	3.7	11.11	9.26	5.56	6.79	4.94	15.43	2.47	1.23	2.47	0	3.09	3.7	2.47	1.23	0
60	1		4	0	1	-1	2.28571	6	16.5	84.5	68	73.3333	11	84.3333	0	0	120	6.95	53.33	54.43	25.77	15	9.17	96.67	64.17	25.83	13.33	3.33	2.5	0	0	7.5	12.5	1.67	12.5	13.33	5.83	6.67	4.17	22.5	4.17	1.67	1.67	1.67	5	6.67	3.33	3.33	0
31	2		5	0	1	-1	3.85714	1.33333	92.5	74.5	-18	-2.33333	61.6667	59.3333	0	0	45	80.54	41.22	58.07	67.75	15	35.56	80	42.22	15.56	6.67	4.44	0	0	0	2.22	8.89	4.44	13.33	4.44	2.22	4.44	0	13.33	8.89	4.44	0	0	4.44	6.67	4.44	2.22	0
41	2		4	0	1	-1	2.19048	6	67	85	18	32.3333	44.6667	77	0	0	153	69.72	83.66	3.95	16.43	13.91	18.3	81.05	47.71	15.69	10.46	1.31	1.96	0	1.31	5.88	5.23	7.84	10.46	3.27	3.27	8.5	1.31	17.65	2.61	0.65	0.65	0	1.31	7.19	3.27	3.92	0.65
33	2		5	0	1	-1	3.14286	4.33333	67.5	90	22.5	40	45	85	0	0	153	96.91	42.23	80.42	83.75	17	21.57	81.05	51.63	8.5	2.61	2.61	0	0	0	0	5.88	13.07	18.3	5.23	7.84	3.92	0.65	11.76	3.27	1.96	2.61	0.65	2.61	5.88	4.58	1.31	1.31
25	2		4	0	1	-1	3.61905	2.33333	65	65	0	16.6667	50	66.6667	0	0	106	79.46	28.57	30.41	5.57	15.14	18.87	79.25	55.66	8.49	2.83	0	0	0	0	2.83	5.66	11.32	15.09	13.21	2.83	5.66	5.66	16.98	0.94	0	2.83	0	0.94	3.77	0.94	2.83	0.94
27	1		2	0	1	-1	3.2381	4	89	93	4	-2.33333	92	89.6667	0	0	70	36.68	33.41	34.27	1	11.67	11.43	90	60	18.57	5.71	4.29	1.43	0	0	0	12.86	8.57	11.43	12.86	5.71	7.14	1.43	21.43	5.71	5.71	1.43	0	7.14	4.29	0	4.29	0
46	1		4	0	1	-1	2.85714	1.66667	65	34.5	-30.5	-27	53.3333	26.3333	0	0	155	61.74	62.65	35.12	49.81	25.83	20.65	82.58	52.26	12.9	6.45	1.94	1.94	0	0	2.58	6.45	6.45	12.9	12.26	3.23	7.1	0.65	20.65	7.74	3.87	1.94	0	1.29	5.81	3.23	1.94	0
45	2		5	0	1	-1	3.95238	6	67.5	100	32.5	33.3333	66.6667	100	0	0	125	97.42	62.56	33.24	25.77	31.25	30.4	74.4	40	4	0.8	0	0	0	0	0.8	3.2	9.6	15.2	4	2.4	7.2	0.8	8	5.6	3.2	0.8	0	1.6	4.8	2.4	2.4	0
19	1		2	0	1	-1	1.28571	1	38	83	45	30	25.3333	55.3333	0	0	131	69.68	46.95	47.4	15.1	16.38	22.14	84.73	55.73	14.5	5.34	3.05	1.53	0	0	0.76	9.16	6.87	14.5	9.16	5.34	5.34	0.76	15.27	3.05	3.05	2.29	3.05	0	5.34	2.29	3.05	0
47	1		3	0	1	-1	2.09524	2	63	75	12	6.66667	45.6667	52.3333	0	0	77	29.3	69.84	18.34	9.71	15.4	7.79	97.4	61.04	20.78	10.39	1.3	6.49	0	0	2.6	10.39	1.3	15.58	11.69	0	7.79	5.19	28.57	5.19	2.6	0	1.3	6.49	6.49	2.6	3.9	0
54	1		4	0	1	-1	3.38095	6.33333	86	91	5	6.66667	70.6667	77.3333	0	0	86	79.72	63.65	83.08	86.31	21.5	23.26	91.86	56.98	15.12	4.65	1.16	3.49	0	0	0	10.47	5.81	20.93	6.98	6.98	4.65	2.33	19.77	1.16	2.33	2.33	1.16	5.81	5.81	4.65	1.16	0
53	1		5	0	1	-1	3.52381	4	51.5	45.5	-6	9.33333	37.6667	47	0	0	247	56.61	24.55	84.64	25.77	17.64	20.65	89.88	56.68	13.77	5.67	2.43	2.02	0	0	1.21	8.1	7.29	13.77	11.74	3.64	7.29	3.24	19.84	6.48	4.86	2.02	0.81	2.83	5.67	2.83	2.83	0
20	2		3	0	1	-1	4.61905	5	89	100	11	28.6667	59.3333	88	0	0	84	89.26	45.27	44.96	1	14	21.43	84.52	51.19	13.1	3.57	2.38	1.19	0	0	0	9.52	11.9	13.1	8.33	1.19	4.76	1.19	14.29	4.76	1.19	1.19	0	0	8.33	0	5.95	2.38
42	1		2	0	1	-1	4.2381	6	83.5	94	10.5	29	66	95	0	0	127	40.24	82.77	31.51	7.54	11.55	17.32	83.46	54.33	18.9	13.39	0.79	0.79	0	0.79	11.02	5.51	3.15	12.6	9.45	4.72	3.15	3.94	18.9	3.15	1.57	2.36	2.36	0.79	4.72	1.57	3.15	0.79
29	2		2	0	1	-1	4.7619	6.66667	86.5	93	6.5	0	87.6667	87.6667	0	0	45	14.84	74.76	29.55	1	45	13.33	86.67	55.56	13.33	6.67	4.44	0	0	0	2.22	6.67	2.22	8.89	13.33	11.11	8.89	0	22.22	2.22	0	2.22	0	6.67	4.44	0	4.44	0
27	1		5	0	1	-1	4.7619	5.66667	84	84	0	5.66667	62	67.6667	0	0	125	70.03	28.77	43.37	7.37	25	25.6	88.8	56	17.6	6.4	5.6	0	0	0	0.8	11.2	6.4	16.8	6.4	3.2	7.2	2.4	14.4	4	3.2	1.6	0.8	4.8	3.2	0.8	2.4	0.8
24	1		2	0	1	-1	2.38095	1.33333	62.5	57.5	-5	0	41.6667	41.6667	0	0	78	65.46	60.13	17.46	89.84	26	17.95	82.05	57.69	19.23	11.54	5.13	0	0	0	6.41	7.69	6.41	15.38	8.97	2.56	6.41	0	16.67	1.28	1.28	0	1.28	0	6.41	5.13	1.28	0
31	1		5	0	1	-1	3.61905	1	55	65	10	8	50	58	0	0	177	9.21	8.77	91.87	57.83	19.67	17.51	89.83	64.41	14.69	9.6	7.34	0.56	0	0	1.69	5.08	3.39	12.99	12.99	13.56	11.3	3.39	20.9	3.39	1.13	2.26	1.13	3.39	5.65	3.39	1.69	1.69
20	2		3	0	1	-1	4.2381	3	50	45	-5	3.33333	33.3333	36.6667	0	0	74	17.96	20.87	78.21	9.26	18.5	16.22	87.84	60.81	20.27	12.16	5.41	1.35	0	0	5.41	8.11	4.05	12.16	8.11	6.76	9.46	5.41	17.57	1.35	1.35	2.7	0	0	6.76	2.7	4.05	1.35
30	2		3	0	1	-1	3.04762	4	61.5	37.5	-24	-18	62.3333	44.3333	0	0	37	20.61	13.98	84.25	75.85	9.25	35.14	81.08	59.46	18.92	8.11	5.41	0	0	0	2.7	10.81	2.7	16.22	13.51	13.51	2.7	2.7	21.62	2.7	0	0	0	0	8.11	5.41	2.7	2.7
60	2		2	0	1	-1	3.7619	5.66667	51	63	12	15.6667	46.3333	62	0	0	65	61.33	56.11	4.43	1.51	32.5	18.46	84.62	60	20	9.23	3.08	1.54	0	0	4.62	10.77	7.69	13.85	9.23	0	7.69	1.54	15.38	3.08	0	0	1.54	0	6.15	1.54	4.62	1.54
30	2		5	0	1	-1	4.80952	4.33333	100	99.5	-0.5	-1	77	76	0	0	97	33.78	62.16	67.42	25.77	24.25	21.65	90.72	61.86	18.56	7.22	3.09	4.12	0	0	0	11.34	6.19	12.37	12.37	5.15	8.25	1.03	21.65	4.12	4.12	3.09	0	0	4.12	2.06	2.06	0
28	2		4	0	1	-1	3.38095	1	82.5	70	-12.5	-10.3333	61.6667	51.3333	0	0	335	89.63	66.21	26.95	41.99	30.45	26.87	80.9	53.13	11.94	1.19	0.6	0	0	0	0.6	10.75	8.66	17.91	8.06	4.18	5.67	0	13.13	5.37	4.18	1.79	0	2.09	5.07	2.99	2.09	0
56	2		4	0	1	-1	4.52381	3.66667	80	79	-1	19.3333	53.3333	72.6667	0	0	310	72.49	63.88	51.94	9.78	25.83	17.1	90	54.52	13.23	6.13	2.9	2.26	0	0.65	0.32	7.1	8.06	15.16	8.39	6.13	6.45	1.61	15.16	4.19	2.26	1.61	0.32	3.23	5.16	1.94	3.23	0
41	1		4	0	1	-1	2.80952	1	66	4	-62	-55	57.6667	2.66667	0	0	158	80.6	37.58	57.61	1.34	22.57	22.15	85.44	55.06	12.03	3.8	3.8	0	0	0	0	8.23	9.49	15.19	9.49	6.33	4.43	1.27	15.82	2.53	1.9	1.27	1.9	0.63	5.06	0.63	3.8	0
28	1		4	0	1	-1	3	3	47.5	67	19.5	36.6667	31.6667	68.3333	0	0	74	63.24	65.76	45.17	91.56	14.8	20.27	87.84	52.7	10.81	6.76	1.35	1.35	0	0	4.05	4.05	5.41	13.51	16.22	1.35	5.41	1.35	22.97	8.11	5.41	1.35	1.35	2.7	6.76	5.41	1.35	0
33	1		4	0	1	-1	2.2381	6	40	99.5	59.5	62.3333	26.6667	89	0	0	67	54.4	72.47	68.43	53.85	22.33	16.42	91.04	61.19	17.91	13.43	4.48	2.99	0	0	5.97	4.48	7.46	16.42	10.45	7.46	5.97	1.49	19.4	4.48	1.49	2.99	0	2.99	4.48	2.99	1.49	0
24	2		4	0	1	-1	2.80952	2	30	37.5	7.5	8.33333	20	28.3333	0	0	118	88.36	50	81.01	6.73	23.6	25.42	83.9	47.46	8.47	5.93	3.39	1.69	0	0	0.85	2.54	5.93	17.8	7.63	3.39	7.63	0.85	15.25	5.93	4.24	0.85	2.54	3.39	5.08	1.69	3.39	0
24	1		4	0	1	-1	3.04762	3.33333	40	22.5	-17.5	-5	30	25	0	0	101	47.62	21.41	94.67	79.81	25.25	18.81	84.16	58.42	17.82	11.88	7.92	2.97	0	0	0.99	5.94	5.94	15.84	11.88	3.96	5.94	3.96	19.8	6.93	6.93	0	0	3.96	4.95	3.96	0.99	0
29	1		4	0	1	-1	2.61905	3.33333	55	70.5	15.5	15	46.3333	61.3333	0	0	123	67.4	31.29	66.63	40.38	20.5	17.07	78.05	57.72	13.82	7.32	4.07	2.44	0	0	0.81	6.5	9.76	12.2	11.38	4.07	4.88	2.44	18.7	2.44	0	0	0.81	1.63	7.32	4.07	3.25	0
23	1		4	0	1	-1	2.66667	2.33333	76	72.5	-3.5	-1	58.3333	57.3333	0	0	106	66.22	12.88	91.52	77.79	17.67	17.92	85.85	57.55	18.87	12.26	11.32	0	0	0	0.94	6.6	10.38	16.98	7.55	7.55	6.6	1.89	19.81	1.89	0.94	1.89	0.94	2.83	2.83	2.83	0	0
32	1		4	0	1	-1	3.90476	1.33333	91.5	29	-62.5	-51.6667	71	19.3333	0	0	160	72.69	19.08	31.6	5.64	26.67	20.62	77.5	55.62	11.25	6.25	4.38	1.88	0	0	0	5	10	13.12	11.88	3.75	5	3.75	15.62	4.38	1.88	1.25	0	1.88	4.38	1.25	3.12	1.25
55	2		6	0	1	-1	2.71429	1.66667	85	90	5	6.66667	80	86.6667	0	0	183	73.82	76.13	66.15	11.59	22.88	14.75	88.52	61.75	17.49	7.1	1.09	2.19	0	2.73	1.09	10.38	11.48	15.3	9.29	5.46	5.46	1.09	14.75	3.83	1.64	2.73	1.64	1.64	2.19	0.55	1.64	0
26	2		4	0	1	-1	2.61905	1	100	62.5	-37.5	-47	91.6667	44.6667	0	0	224	75.79	50	13.15	41.94	14.93	22.77	83.48	53.57	12.95	4.46	1.79	1.34	0	0	1.34	8.48	8.48	14.29	8.48	6.7	4.46	1.34	16.07	4.91	4.91	2.23	0.89	4.02	5.36	3.12	2.23	0
54	1		4	0	1	-1	3.61905	2	62.5	61.5	-1	2.66667	52.3333	55	0	0	65	39.66	10.93	72.65	99	32.5	15.38	80	58.46	15.38	9.23	6.15	0	0	0	3.08	6.15	9.23	10.77	13.85	3.08	9.23	3.08	16.92	4.62	3.08	3.08	1.54	0	7.69	7.69	0	0
70	2		5	0	1	-1	2.09524	3	75	77.5	2.5	5	53.3333	58.3333	0	0	139	84.95	55.72	39.63	1	19.86	23.02	87.77	56.83	8.63	5.76	2.16	2.16	0	0	1.44	2.88	12.23	15.11	10.07	5.76	7.91	1.44	13.67	2.88	2.16	1.44	0	2.16	7.19	1.44	5.76	1.44
24	2		4	0	1	-1	4.47619	3.66667	91	91.5	0.5	0.666667	81	81.6667	0	0	41	33.72	31.29	91.58	96.29	13.67	34.15	85.37	48.78	9.76	0	0	0	0	0	0	9.76	4.88	7.32	14.63	7.32	4.88	2.44	14.63	4.88	4.88	0	2.44	4.88	7.32	4.88	0	0
71	1		4	0	1	-1	2.7619	2.66667	68	70	2	-1	60	59	0	0	42	1.92	1	99	99	8.4	4.76	88.1	64.29	21.43	14.29	14.29	0	0	0	0	7.14	0	9.52	16.67	0	9.52	11.9	28.57	4.76	0	2.38	0	0	14.29	14.29	0	0
27	1		5	0	1	-1	3.2381	1	54.5	54.5	0	4.66667	47.3333	52	0	0	39	24.14	39.87	46.75	25.77	13	17.95	89.74	64.1	20.51	10.26	5.13	0	0	0	5.13	10.26	7.69	10.26	12.82	7.69	5.13	2.56	20.51	5.13	5.13	0	0	5.13	10.26	5.13	5.13	0
20	1		3	0	1	-1	2.33333	3	38	26.5	-11.5	-6.66667	25.6667	19	0	0	123	49.46	68.71	3.05	1	30.75	24.39	81.3	52.85	9.76	2.44	0.81	1.63	0	0	0	7.32	7.32	9.76	17.89	3.25	7.32	0	23.58	4.07	4.07	1.63	3.25	1.63	5.69	0	5.69	0
45	1		4	0	1	-1	4	1	79	68	-11	-7	59	52	0	0	79	62.59	26.34	16.64	49.32	19.75	22.78	79.75	56.96	15.19	7.59	5.06	1.27	0	0	1.27	7.59	7.59	15.19	11.39	2.53	6.33	3.8	18.99	1.27	1.27	1.27	0	2.53	3.8	2.53	1.27	1.27
18	1		3	0	1	-1	2.80952	1	75.5	70.5	-5	1.33333	54.6667	56	0	0	61	31.06	12.56	62.75	7.09	30.5	13.11	81.97	60.66	18.03	6.56	4.92	0	0	0	1.64	11.48	4.92	13.11	9.84	4.92	8.2	4.92	18.03	0	3.28	0	0	1.64	3.28	0	1.64	0
42	1		6	0	1	-1	2.61905	4	69.5	81	11.5	7.66667	46.3333	54	0	0	67	10.12	27.53	49.3	94.38	16.75	25.37	86.57	65.67	23.88	11.94	5.97	0	0	0	5.97	11.94	5.97	10.45	13.43	7.46	5.97	4.48	19.4	4.48	2.99	2.99	0	1.49	4.48	4.48	0	0
30	2		3	0	1	-1	4.19048	1.33333	70	75	5	6.66667	53.3333	60	0	0	197	38.95	25.45	35.57	97.04	28.14	20.3	81.73	54.82	16.24	7.11	5.08	0	0	0	2.03	9.14	7.11	9.64	12.18	5.08	6.6	1.52	20.81	4.57	3.05	2.03	0	3.55	6.09	5.58	0.51	0
27	1		5	0	1	-1	3.2381	3.66667	77	79.5	2.5	13.6667	54.3333	68	0	0	95	35.06	54.2	70.38	25.77	23.75	20	89.47	57.89	12.63	3.16	0	1.05	0	0	2.11	9.47	6.32	11.58	13.68	8.42	8.42	1.05	23.16	8.42	2.11	1.05	3.16	3.16	2.11	1.05	1.05	1.05
32	2		5	0	1	-1	1.71429	2.66667	90	100	10	10	70	80	0	0	42	95.2	17.04	99	1	7	23.81	88.1	45.24	14.29	14.29	11.9	0	0	0	2.38	0	4.76	19.05	2.38	2.38	0	2.38	19.05	9.52	2.38	0	7.14	2.38	7.14	0	7.14	0
30	2		2	0	1	-1	1.85714	4	10.5	10.5	0	0	8.66667	8.66667	0	0	126	91.66	65.44	52.86	82.57	25.2	17.46	86.51	53.17	15.08	7.94	2.38	0.79	0	0	4.76	7.14	9.52	16.67	5.56	2.38	4.76	0	15.87	3.97	3.17	0	0.79	3.97	3.97	3.17	0	0
40	1		5	0	1	-1	2.57143	4	51.5	46.5	-5	-3	41.3333	38.3333	0	0	110	25.89	13.76	91.12	42.25	15.71	11.82	90	60.91	13.64	6.36	2.73	2.73	0	0	0.91	7.27	8.18	11.82	10	10	10	6.36	17.27	3.64	1.82	0.91	0.91	2.73	10	5.45	4.55	0
35	2		5	0	1	-1	2.42857	3	55	53	-2	-1.33333	51.3333	50	0	0	142	72.27	52.82	12.46	52.17	15.78	21.83	87.32	52.82	12.68	4.23	0.7	0.7	0	0	2.82	8.45	7.04	14.08	9.15	7.04	4.23	0.7	19.01	5.63	5.63	0	2.82	4.23	8.45	4.23	2.82	0.7
29	2		4	0	1	-1	3.04762	4	50	55	5	23.3333	33.3333	56.6667	0	0	92	62.99	22.34	84.83	4.13	18.4	14.13	89.13	60.87	15.22	7.61	5.43	0	0	0	2.17	7.61	8.7	15.22	10.87	5.43	4.35	4.35	21.74	5.43	3.26	1.09	0	1.09	4.35	1.09	3.26	0
31	2		4	0	1	-1	3.52381	2	83.5	79.5	-4	1	62.3333	63.3333	0	0	95	85.21	29.92	24.41	82.36	19	21.05	82.11	53.68	12.63	5.26	4.21	0	0	0	1.05	7.37	6.32	18.95	6.32	6.32	5.26	1.05	17.89	3.16	2.11	1.05	0	3.16	3.16	3.16	0	0
48	2		3	0	1	-1	3.28571	2.33333	83	83.5	0.5	3.33333	63	66.3333	0	0	111	97.75	81.62	10.62	59.92	22.2	23.42	82.88	46.85	8.11	2.7	0	2.7	0	0	0	5.41	11.71	16.22	4.5	4.5	3.6	0	10.81	8.11	3.6	2.7	0.9	1.8	3.6	2.7	0.9	0
32	2		4	0	1	-1	3.19048	1.66667	76	73	-3	5.33333	57	62.3333	0	0	140	94.48	30.86	26	25.77	28	25	81.43	50	9.29	3.57	3.57	0	0	0	0	5.71	12.86	14.29	7.86	4.29	3.57	0.71	12.86	2.86	1.43	0.71	0.71	3.57	7.14	3.57	3.57	0
33	1		4	0	1	-1	3	2	71.5	88.5	17	22	47.6667	69.6667	0	0	113	90.42	53.54	24.26	13.73	28.25	15.04	85.84	56.64	12.39	7.08	1.77	0	0	0	5.31	5.31	8.85	20.35	6.19	5.31	7.96	0	16.81	7.08	5.31	0.88	0	2.65	6.19	2.65	3.54	0
38	2		4	0	1	-1	3.80952	3.33333	57.5	55	-2.5	0.666667	40	40.6667	0	0	77	82.64	30.16	72.99	49.97	15.4	20.78	79.22	54.55	10.39	7.79	6.49	0	0	0	1.3	2.6	10.39	15.58	14.29	3.9	5.19	0	23.38	2.6	1.3	1.3	1.3	1.3	1.3	1.3	0	0
38	1		3	0	1	-1	3.57143	3.66667	40.5	50	9.5	13.3333	33.3333	46.6667	0	0	151	47.42	70.2	78.96	16.32	18.88	9.27	89.4	67.55	15.23	10.6	3.31	5.96	0	0	1.32	4.64	7.95	17.22	11.92	7.28	9.27	3.31	21.19	4.64	3.31	1.99	0	1.32	4.64	1.99	2.65	0
40	2		5	0	1	-1	4.42857	6.33333	71	50	-21	2.66667	64	66.6667	0	0	62	17.8	50	85.77	7.28	31	11.29	83.87	61.29	12.9	3.23	1.61	0	0	0	1.61	9.68	9.68	9.68	14.52	12.9	11.29	1.61	17.74	1.61	0	1.61	3.23	1.61	3.23	0	1.61	0
31	1		4	0	1	-1	3.7619	4	51	40.5	-10.5	-12.3333	44.3333	32	0	0	137	26.06	13.68	51.12	79.11	19.57	17.52	86.13	64.23	20.44	8.03	5.11	0.73	0	1.46	0.73	12.41	6.57	13.14	13.87	5.11	5.84	4.38	19.71	2.92	1.46	1.46	0	0.73	4.38	3.65	0.73	0
30	1		5	0	1	-1	4.57143	1	100	100	0	1.33333	98.6667	100	0	0	75	14.11	25.24	76.49	50.67	18.75	16	90.67	61.33	22.67	9.33	5.33	1.33	0	0	2.67	13.33	6.67	6.67	14.67	6.67	4	1.33	17.33	5.33	4	1.33	4	2.67	6.67	4	2.67	1.33
24	1		4	0	1	-1	2.38095	6	51	66	15	30.3333	34	64.3333	0	0	56	17.69	14.19	52.86	59.59	14	23.21	87.5	53.57	14.29	5.36	5.36	0	0	0	0	8.93	3.57	7.14	14.29	3.57	10.71	1.79	17.86	10.71	5.36	0	0	3.57	8.93	5.36	3.57	1.79
20	1		3	0	1	-1	3.71429	4	78.5	78.5	0	-24.6667	81.3333	56.6667	0	0	51	12.21	57.77	53.79	98.87	12.75	13.73	90.2	56.86	13.73	9.8	1.96	0	0	1.96	5.88	3.92	3.92	11.76	13.73	17.65	3.92	3.92	29.41	3.92	0	3.92	1.96	3.92	5.88	5.88	0	0
29	1		5	0	1	-1	3.28571	2	65.5	53.5	-12	-15	57.3333	42.3333	0	0	152	42.26	21.49	59	84.02	38	17.76	87.5	63.16	21.05	7.89	5.26	0	0	0	2.63	13.16	9.21	11.84	12.5	4.61	3.95	2.63	19.74	2.63	1.32	1.32	2.63	0	4.61	3.95	0.66	0
26	1		4	0	1	-1	4.2381	2	59	50.5	-8.5	3.33333	41.6667	45	0	0	248	67.7	22.18	84.21	77.68	22.55	23.39	87.5	53.63	11.29	5.65	4.84	0.4	0	0	0.4	5.65	9.68	11.69	11.69	3.63	6.45	2.82	18.55	5.24	3.63	0.81	1.21	5.65	3.63	3.23	0.4	0.4
29	2		5	0	1	-1	3.47619	3	79	82	3	17.6667	54	71.6667	0	0	105	70.69	22.31	55.99	78.19	15	30.48	79.05	54.29	13.33	5.71	2.86	0	0	0	2.86	7.62	8.57	12.38	11.43	0.95	5.71	2.86	17.14	2.86	1.9	0	0.95	0	4.76	3.81	0.95	0.95
28	2		3	0	1	-1	2	2	62.5	67.5	5	3.33333	41.6667	45	0	0	178	31.93	30.66	48.58	6.79	29.67	14.61	89.33	59.55	16.29	8.43	5.62	0.56	0	0	2.25	7.87	6.74	15.17	9.55	8.99	12.92	1.69	24.16	6.74	2.81	3.37	0	2.81	7.3	2.81	4.49	0.56
39	1		4	0	1	-1	3.2381	3	70.5	95	24.5	29.6667	57	86.6667	0	0	171	67.43	17.47	94.15	17.3	21.38	23.39	84.8	54.39	15.79	8.19	5.26	0.58	0	0	2.34	7.6	6.43	16.37	10.53	3.51	5.26	2.34	17.54	1.75	0.58	0.58	2.92	1.17	5.26	2.34	2.92	0
29	1		4	0	1	-1	3.95238	1.66667	82.5	77.5	-5	3.33333	60	63.3333	0	0	208	79.1	25.03	51.03	34.09	16	26.44	77.4	50.96	11.54	3.37	3.37	0	0	0	0	8.17	11.06	12.5	5.77	5.77	7.21	2.88	12.98	3.85	2.88	2.4	0.96	0.96	2.4	1.44	0.96	0
20	2		3	0	1	-1	3.04762	6	53.5	62	8.5	20.3333	35.6667	56	0	0	133	73.8	70.08	69.5	1.63	19	16.54	90.98	60.9	18.8	9.02	2.26	0.75	0	0	6.02	9.77	8.27	16.54	10.53	3.01	4.51	0	21.05	4.51	0.75	0	2.26	0.75	4.51	0.75	3.76	1.5
30	2		4	0	1	-1	3.28571	6	39	59	20	21.3333	37.3333	58.6667	0	0	57	94.74	85.38	28.23	97.58	28.5	17.54	92.98	57.89	14.04	7.02	0	0	0	0	7.02	7.02	12.28	21.05	5.26	7.02	5.26	0	12.28	7.02	3.51	0	0	1.75	7.02	5.26	0	0
51	1		4	0	1	-1	3.85714	7	0	95	95	96.6667	0	96.6667	0	0	167	56.78	61.78	9.62	3.26	23.86	16.17	79.64	56.29	11.98	6.59	0.6	0	0	0	5.99	5.39	8.38	13.17	12.57	6.59	7.78	1.2	19.16	2.99	2.4	2.99	1.2	2.4	5.99	1.8	4.19	1.2
25	1		4	0	1	-1	2.71429	1.66667	66	65.5	-0.5	-4	54	50	0	0	116	58.05	50	11.5	13.98	19.33	25	82.76	54.31	18.97	4.31	3.45	0	0	0	0.86	14.66	3.45	16.38	9.48	4.31	5.17	0	15.52	4.31	2.59	2.59	0	1.72	4.31	1.72	2.59	0
52	1		6	0	1	-1	2.66667	4.33333	25	65	40	33.3333	16.6667	50	0	0	58	97.62	75.49	1.97	25.77	14.5	13.79	81.03	60.34	8.62	6.9	0	0	0	0	6.9	1.72	13.79	22.41	15.52	5.17	0	0	18.97	6.9	5.17	0	0	5.17	3.45	1.72	1.72	0
22	2		4	0	1	-1	4	5.33333	51.5	84	32.5	43.3333	35	78.3333	0	0	133	66.37	38.16	55.32	8.05	26.6	14.29	84.21	57.89	16.54	7.52	3.01	0	0	0	4.51	9.02	8.27	15.04	9.77	3.76	6.77	1.5	15.04	3.01	1.5	2.26	3.01	0.75	3.01	0.75	2.26	0
80	2		3	0	1	-1	3.33333	2.66667	78	75.5	-2.5	1.66667	58.6667	60.3333	0	0	72	50.33	16.54	23.51	8.95	24	25	80.56	50	9.72	6.94	5.56	0	0	0	1.39	2.78	6.94	11.11	12.5	5.56	9.72	1.39	15.28	1.39	1.39	1.39	0	2.78	6.94	2.78	4.17	0
52	1		4	0	1	-1	2.28571	5.33333	81	80.5	-0.5	18	54.3333	72.3333	0	0	113	75.02	70.24	51.59	59.28	16.14	13.27	92.04	56.64	15.04	7.08	3.54	2.65	0	0	0.88	7.96	9.73	13.27	10.62	3.54	5.31	0	17.7	4.42	2.65	0.88	2.65	1.77	1.77	1.77	0	0
20	2		2	0	1	-1	3.7619	4.66667	70	70	0	9	57.6667	66.6667	0	0	57	22.39	14.62	61.85	25.77	19	15.79	94.74	66.67	24.56	10.53	8.77	0	1.75	0	0	14.04	0	19.3	10.53	7.02	7.02	1.75	24.56	5.26	1.75	0	0	0	3.51	1.75	1.75	0
60	1		4	0	1	-1	2.14286	1	76	62	-14	-9.33333	50.6667	41.3333	0	0	143	90.25	41.7	71.88	38.18	17.88	25.17	76.92	48.95	7.69	2.1	1.4	0	0	0	0.7	5.59	7.69	16.78	7.69	4.2	6.99	0.7	12.59	3.5	2.1	0.7	3.5	0.7	4.9	2.8	2.1	0
57	1		4	0	1	-1	2.80952	2.66667	20	72.5	52.5	53.3333	13.3333	66.6667	0	0	190	98.71	52.11	46.84	25.77	27.14	23.68	78.95	44.21	2.63	0	0	0	0	0	0	2.63	9.47	19.47	7.89	1.58	5.26	1.05	13.68	6.32	3.68	0.53	3.68	1.05	5.26	2.63	2.63	0
32	2		5	0	1	-1	4.19048	1.33333	67.5	67.5	0	3.33333	50	53.3333	0	0	85	30.13	50	73.15	25.77	14.17	21.18	94.12	60	22.35	9.41	3.53	2.35	2.35	0	1.18	12.94	5.88	12.94	10.59	5.88	7.06	1.18	15.29	3.53	3.53	2.35	1.18	1.18	2.35	1.18	1.18	0
32	1		3	0	1	-1	2.52381	2	46.5	85	38.5	43	31	74	0	0	109	78.11	42.71	22.74	2.16	15.57	19.27	86.24	55.05	11.93	8.26	2.75	0.92	0	0	4.59	3.67	7.34	16.51	12.84	2.75	2.75	3.67	19.27	1.83	0.92	0	0.92	1.83	6.42	1.83	4.59	0
39	2		4	0	1	-1	3.09524	4	59.5	62	2.5	3	48.3333	51.3333	0	0	89	90.91	81.56	30.72	11.29	14.83	28.09	73.03	53.93	15.73	5.62	1.12	3.37	0	0	1.12	10.11	11.24	15.73	5.62	3.37	4.49	0	8.99	2.25	0	1.12	0	0	3.37	1.12	2.25	0
40	2		5	0	1	-1	3.28571	3.33333	49.5	78	28.5	30.3333	43	73.3333	0	0	43	63.06	40.82	21.56	25.77	10.75	11.63	81.4	55.81	11.63	9.3	2.33	2.33	0	0	4.65	2.33	9.3	13.95	4.65	13.95	4.65	4.65	9.3	4.65	0	2.33	4.65	0	6.98	2.33	2.33	0
38	1		4	0	1	-1	2.52381	6	40.5	80	39.5	46	33.6667	79.6667	0	0	90	58.95	67.16	29.55	25.77	18	20	88.89	54.44	14.44	3.33	1.11	1.11	0	0	1.11	11.11	4.44	15.56	11.11	5.56	6.67	0	21.11	8.89	3.33	1.11	0	2.22	11.11	5.56	5.56	2.22
38	2		6	0	1	-1	4	4.66667	51.5	57	5.5	11	41	52	0	0	119	33.56	56.68	6.2	98.87	14.88	15.97	85.71	57.98	15.13	8.4	0.84	0.84	0	1.68	5.04	6.72	6.72	12.61	12.61	5.88	9.24	3.36	18.49	7.56	5.04	0.84	0	0.84	9.24	7.56	1.68	0
54	1		5	0	1	-1	2.19048	2	89	81.5	-7.5	-5	67.6667	62.6667	0	0	308	90.88	34.83	35.87	68.66	25.67	22.4	80.52	54.55	10.71	3.9	1.95	1.3	0	0	0.65	6.82	10.06	17.53	7.47	3.57	5.52	2.6	13.31	3.57	2.6	0.65	0.32	1.62	6.49	4.22	1.95	0
43	1		4	0	1	-1	2.57143	6.66667	25.5	76	50.5	48	17	65	0	0	63	13.32	89.78	37.24	7.46	12.6	15.87	88.89	63.49	28.57	12.7	1.59	1.59	0	0	9.52	15.87	3.17	11.11	12.7	6.35	3.17	0	19.05	3.17	1.59	3.17	0	1.59	4.76	1.59	3.17	0
34	2		4	0	1	-1	3.57143	5.66667	70.5	90	19.5	40.6667	47	87.6667	0	0	149	79.54	25.09	73.86	16.21	24.83	24.16	84.56	51.01	12.08	5.37	3.36	1.34	0	0	0.67	6.71	7.38	14.09	9.4	1.34	5.37	2.68	17.45	3.36	1.34	1.34	2.01	3.36	6.04	2.68	3.36	0
18	2		3	0	1	-1	1.52381	1	75	26	-49	-32.6667	50	17.3333	0	0	193	78.62	23.41	58.43	44.77	24.12	24.87	79.79	52.85	13.47	6.22	5.18	0	0	0	1.04	7.25	9.33	15.54	7.77	6.74	5.7	1.04	13.99	1.04	1.55	0.52	0	4.15	3.11	2.07	1.04	0
70	2		4	0	1	-1	3.33333	7	54	97.5	43.5	60	37.3333	97.3333	0	0	88	82.34	63.34	19.82	1	11	17.05	86.36	51.14	6.82	3.41	0	2.27	0	0	1.14	3.41	10.23	15.91	10.23	4.55	10.23	2.27	21.59	4.55	4.55	1.14	2.27	4.55	9.09	2.27	6.82	0
21	1		4	0	1	-1	3.28571	1.66667	55	45	-10	-6	37.6667	31.6667	0	0	199	93.26	44.01	57.35	1	33.17	23.62	87.44	54.77	10.05	5.53	4.02	1.01	0	0	0.5	4.52	12.06	17.09	7.54	2.51	7.54	1.51	12.56	4.02	3.02	2.51	0.5	0.5	7.54	1.51	6.03	2.01
27	1		2	0	1	-1	3.42857	3.33333	75.5	84	8.5	3.33333	76.3333	79.6667	0	0	77	68.29	74.2	31.94	9.71	15.4	19.48	88.31	57.14	24.68	14.29	5.19	0	0	3.9	5.19	10.39	7.79	15.58	6.49	3.9	1.3	1.3	18.18	7.79	5.19	0	0	1.3	6.49	2.6	3.9	0
29	1		4	0	1	-1	3.57143	1	100	100	0	0	66.6667	66.6667	0	0	120	52.71	90.87	70.13	57.28	15	17.5	89.17	60.83	15.83	10	1.67	7.5	0	0	0.83	5.83	10.83	11.67	15	5	5	1.67	19.17	7.5	2.5	2.5	1.67	0.83	6.67	4.17	2.5	0
26	2		3	0	1	-1	4.14286	1.33333	100	90	-10	-5	66.6667	61.6667	0	0	130	73.14	70.5	9.35	69.28	13	14.62	86.92	55.38	13.08	7.69	1.54	0.77	1.54	0	3.85	5.38	9.23	13.85	10	5.38	5.38	1.54	21.54	6.92	3.85	1.54	0	2.31	5.38	3.85	1.54	0
30	2		4	0	1	-1	2.7619	6	35.5	57	21.5	27	30.3333	57.3333	0	0	34	51.03	81.12	6.2	25.77	34	5.88	85.29	64.71	20.59	8.82	2.94	0	0	0	5.88	11.76	8.82	14.71	14.71	2.94	5.88	0	17.65	0	0	2.94	0	2.94	5.88	2.94	2.94	0
26	2		4	0	1	-1	3.66667	2	20	25.5	5.5	4.33333	14.6667	19	0	0	124	54.54	20.99	74.76	99	20.67	14.52	89.52	56.45	12.9	7.26	4.03	0.81	0	0	2.42	5.65	8.87	11.29	12.1	3.23	4.84	6.45	15.32	3.23	0.81	3.23	0.81	4.03	11.29	8.87	2.42	0
27	2		4	0	1	-1	4.80952	3.66667	46	69.5	23.5	28.3333	41	69.3333	0	0	116	79.36	56.86	42.25	74	19.33	29.31	87.07	47.41	9.48	4.31	0.86	0.86	0	0	2.59	5.17	4.31	15.52	8.62	3.45	6.9	0.86	18.97	8.62	1.72	0.86	0.86	0.86	12.07	6.03	3.45	2.59
28	1		4	0	1	-1	3.14286	2.33333	65	62.5	-2.5	8.33333	43.3333	51.6667	0	0	167	83.73	20.1	81.36	1.66	33.4	19.16	86.23	56.89	11.98	4.19	2.4	0	0	0	1.8	7.78	8.38	16.77	10.18	2.4	4.79	2.99	11.98	4.19	3.59	0	0	4.19	4.19	0.6	3.59	0
30	2		6	0	1	-1	1.57143	4	49.5	86.5	37	51.3333	33	84.3333	0	0	113	64.02	57.04	2.17	13.73	18.83	22.12	80.53	58.41	11.5	7.08	0	0	0	0	7.08	4.42	8.85	16.81	13.27	6.19	7.08	3.54	18.58	4.42	2.65	0	0.88	2.65	4.42	1.77	2.65	0.88
56	1		5	0	1	-1	3.2381	2	51.5	51.5	0	0	39.6667	39.6667	0	0	119	90.58	50	75.87	57.55	29.75	22.69	81.51	51.26	9.24	5.04	1.68	1.68	0	0	1.68	4.2	10.08	15.97	6.72	2.52	8.4	1.68	11.76	3.36	2.52	0	0.84	0	3.36	2.52	0.84	0
28	2		4	0	1	-1	3.85714	4	75.5	79.5	4	8.33333	60.3333	68.6667	0	0	77	68.29	21.79	79.64	25.77	19.25	18.18	84.42	51.95	11.69	3.9	3.9	0	0	0	0	7.79	11.69	10.39	11.69	3.9	6.49	2.6	23.38	5.19	2.6	0	1.3	2.6	0	0	0	0
29	2		3	0	1	-1	3.52381	2	90	90.5	0.5	0.333333	77	77.3333	0	0	83	20.41	13.91	86.84	99	13.83	4.82	91.57	60.24	20.48	9.64	7.23	1.2	0	0	1.2	10.84	4.82	12.05	13.25	6.02	6.02	3.61	26.51	8.43	2.41	1.2	1.2	2.41	8.43	7.23	1.2	0
20	2		2	0	1	-1	4.33333	2	100	100	0	8.66667	66.6667	75.3333	0	0	81	92.05	50	20.47	1	13.5	23.46	79.01	43.21	9.88	4.94	2.47	0	0	0	2.47	4.94	9.88	13.58	6.17	2.47	6.17	0	18.52	6.17	4.94	1.23	2.47	3.7	4.94	0	4.94	1.23
58	1		4	0	1	-1	3.66667	2	84	86.5	2.5	9.66667	66	75.6667	0	0	124	65.63	37.35	20.84	1.23	24.8	16.94	91.13	58.06	15.32	5.65	4.03	0	0	0	1.61	9.68	8.06	16.13	8.87	8.06	7.26	0	18.55	4.84	1.61	3.23	0	0.81	10.48	3.23	6.45	1.61
54	2		4	0	1	-1	2.47619	6	70.5	80	9.5	27	47	74	0	0	50	41.39	78.82	69.14	4.95	12.5	16	86	58	16	14	4	2	2	0	6	2	2	16	10	8	8	0	18	4	4	2	4	2	6	2	4	0
24	1		4	0	1	-1	2.52381	5.33333	57	44.5	-12.5	-9.33333	45.6667	36.3333	0	0	127	85.24	50	56.94	55.46	12.7	21.26	86.61	56.69	16.54	9.45	4.72	0	0	0	4.72	7.09	10.24	16.54	11.81	0	3.15	1.57	21.26	2.36	0.79	1.57	0.79	0.79	4.72	3.15	1.57	0
35	2		4	0	1	-1	2.80952	4.33333	65	65	0	0	46.6667	46.6667	0	0	161	84.34	59.82	15.49	61.1	26.83	20.5	86.34	57.14	10.56	1.86	0	1.24	0	0	0.62	8.7	9.94	16.77	11.18	3.73	6.83	1.24	14.91	4.35	2.48	1.24	0.62	0.62	6.83	4.35	2.48	0
47	1		4	0	1	-1	3.14286	5.66667	44.5	50.5	6	9.66667	36.6667	46.3333	0	0	353	33.5	26.66	64.5	21.42	14.71	12.46	88.1	58.07	18.7	9.07	6.8	0.57	0.28	0	1.42	9.63	5.95	13.03	11.9	5.67	6.52	3.12	21.53	4.82	2.55	1.13	1.98	1.7	6.8	3.12	3.4	0.57
26	1		5	0	1	-1	3.61905	5.33333	53	49.5	-3.5	-13.6667	58.6667	45	0	0	49	96.28	34.14	59.54	25.77	49	16.33	81.63	51.02	8.16	0	0	0	0	0	0	8.16	10.2	18.37	10.2	4.08	0	2.04	20.41	2.04	2.04	0	0	2.04	4.08	2.04	2.04	0
32	2		3	0	1	-1	2.71429	3	69	70	1	4	54.3333	58.3333	0	0	94	91.05	62.52	37.87	1	23.5	31.91	77.66	47.87	9.57	5.32	2.13	1.06	0	0	2.13	4.26	11.7	12.77	7.45	5.32	4.26	0	10.64	4.26	3.19	0	2.13	1.06	4.26	0	4.26	0
26	1		3	0	1	-1	2.71429	2	50	50	0	5	41.6667	46.6667	0	0	146	87.57	15.2	60.54	64.72	29.2	27.4	83.56	53.42	10.96	4.11	4.11	0	0	0	0	6.85	9.59	17.12	10.27	3.42	4.79	2.05	17.12	8.9	6.16	0	0	5.48	4.79	3.42	1.37	0.68
35	2		5	0	1	-1	4.52381	6.66667	68.5	77	8.5	2.66667	75	77.6667	0	0	6	18.82	1	99	99	6	16.67	100	33.33	33.33	33.33	33.33	0	0	0	0	0	0	0	0	0	0	0	33.33	33.33	0	0	0	0	33.33	33.33	0	0
29	2		4	0	1	-1	3.95238	1.33333	68.5	53.5	-15	-11.6667	50.6667	39	0	0	189	86.84	56.31	24.87	11.92	15.75	24.87	78.84	45.5	9.52	1.59	0	0.53	0	0	1.06	7.94	6.88	14.81	6.35	4.23	5.82	1.06	13.23	4.76	3.7	2.12	3.17	3.7	4.23	1.59	2.65	0
50	2		4	0	1	-1	3.19048	6	83	96.5	13.5	36	61.3333	97.3333	0	0	151	67.56	55.26	8.03	25.77	16.78	17.88	86.09	52.32	10.6	4.64	0.66	0	1.32	0.66	1.99	5.96	10.6	10.6	10.6	5.96	6.62	1.99	18.54	5.3	1.99	0.66	1.32	2.65	10.6	5.3	5.3	0
40	2		5	0	1	-1	2.04762	2	42.5	30	-12.5	-8.66667	33.3333	24.6667	0	0	213	49.49	53.76	44.63	42.83	23.67	19.25	89.2	55.87	13.62	6.57	0	2.35	0.47	0.94	2.82	7.04	4.69	14.55	9.86	5.63	8.45	2.82	14.55	6.57	3.76	1.88	0	4.23	5.16	2.82	1.88	0
21	2		2	0	1	-1	2.47619	4	45	46.5	1.5	12.6667	38.3333	51	0	0	113	39.21	42.96	88.86	75.11	18.83	13.27	88.5	57.52	23.89	15.04	6.19	0	0	0	8.85	8.85	6.19	11.5	12.39	2.65	2.65	0.88	17.7	5.31	3.54	0	2.65	0.88	4.42	3.54	0.88	0
22	2		4	0	1	-1	4.52381	1	100	75	-25	-16.6667	66.6667	50	0	0	173	43.84	38.61	41.14	35.89	21.62	24.86	84.97	56.65	17.34	8.09	3.47	0.58	0	0	4.05	9.25	6.36	14.45	11.56	5.2	7.51	2.31	15.03	5.78	4.62	0	0	1.73	4.05	2.31	1.73	0
28	1		6	0	1	-1	2.71429	2.66667	99	76	-23	-10.6667	67	56.3333	0	0	97	94.17	23.53	78.69	12.19	16.17	17.53	85.57	54.64	9.28	6.19	5.15	1.03	0	0	0	3.09	13.4	15.46	8.25	5.15	3.09	2.06	16.49	4.12	1.03	3.09	1.03	1.03	5.15	2.06	3.09	0
50	1		3	0	1	-1	3.7619	6.33333	75	85	10	21.6667	58.3333	80	0	0	111	55.76	50	71.04	42.09	22.2	18.02	87.39	60.36	18.02	8.11	4.5	0	0	0	3.6	9.91	6.31	15.32	9.91	8.11	3.6	0.9	18.92	2.7	2.7	1.8	0.9	1.8	4.5	2.7	1.8	0
20	2		3	0	1	-1	4	2.33333	60	25	-35	-23.3333	40	16.6667	0	0	71	49.49	24.06	95.18	1	17.75	23.94	92.96	57.75	21.13	11.27	8.45	0	0	0	2.82	9.86	4.23	14.08	11.27	2.82	4.23	0	19.72	0	0	0	2.82	1.41	8.45	1.41	7.04	0
58	2		3	0	1	-1	2.47619	5.33333	38	66.5	28.5	33	25.3333	58.3333	0	0	83	28.47	88.57	62.38	87.64	9.22	18.07	91.57	60.24	15.66	10.84	0	2.41	0	0	8.43	4.82	7.23	12.05	15.66	9.64	4.82	2.41	21.69	3.61	2.41	2.41	0	0	3.61	3.61	0	0
62	1		4	0	1	-1	3.95238	6.66667	36.5	94	57.5	54.6667	29	83.6667	0	0	94	8.22	26.16	97.67	25.77	11.75	10.64	96.81	68.09	22.34	15.96	9.57	3.19	0	1.06	2.13	6.38	3.19	10.64	14.89	4.26	8.51	4.26	23.4	7.45	6.38	3.19	1.06	3.19	4.26	2.13	2.13	1.06
42	1		4	0	1	-1	3.19048	2.66667	62.5	80	17.5	15	45	60	0	0	172	78.54	22.49	68.17	95.29	28.67	18.6	86.05	52.33	12.79	5.23	5.23	0	0	0	0	7.56	6.98	16.86	9.88	2.91	5.81	2.33	14.53	4.65	3.49	0.58	1.74	4.07	8.14	6.4	1.74	0
51	2		4	0	1	-1	4.04762	4	47.5	50	2.5	-5	45	40	0	0	150	97.25	32.05	39.05	63.69	37.5	32	72.67	48	6.67	0	0	0	0	0	0	6.67	12	16.67	5.33	3.33	6	1.33	9.33	2.67	0.67	1.33	0.67	1.33	4.67	3.33	1.33	0
21	1		3	0	1	-1	3.66667	6	50.5	65.5	15	33.6667	33.6667	67.3333	0	0	139	88.25	44.28	71.79	66.61	19.86	19.42	87.05	58.99	10.07	4.32	2.16	0	0	0	2.16	5.76	10.79	18.71	10.79	4.32	6.47	2.16	20.14	5.04	2.16	0	0	2.16	5.04	3.6	1.44	0.72
19	1		3	0	1	-1	1.80952	6	44	55	11	37	29.3333	66.3333	0	0	144	44.42	85.13	14.24	86.13	16	23.61	86.81	56.25	19.44	9.03	0.69	0.69	0	0	7.64	10.42	6.25	13.89	9.03	6.94	7.64	0	14.58	6.94	4.17	3.47	0	2.08	7.64	5.56	2.08	0.69
32	1		5	0	1	-1	1.47619	4.66667	73	64.5	-8.5	19.3333	51.3333	70.6667	0	0	125	34.84	46.8	59.21	55.96	15.62	21.6	92	59.2	21.6	10.4	6.4	1.6	0.8	0	1.6	11.2	5.6	12	10.4	4.8	6.4	0.8	23.2	3.2	2.4	2.4	0	4	4.8	3.2	1.6	0
28	2		3	0	1	-1	4.85714	4	100	100	0	32.6667	67.3333	100	0	0	116	29.6	19.44	8.94	1	23.2	12.93	88.79	62.93	17.24	9.48	7.76	0.86	0	0	0.86	7.76	6.9	12.93	15.52	6.9	6.9	1.72	22.41	2.59	0.86	1.72	1.72	0.86	6.9	1.72	5.17	3.45
30	2		2	0	1	-1	3.61905	5.66667	68.5	81.5	13	13.6667	69.6667	83.3333	0	0	49	85.53	79.29	33.04	4.76	16.33	18.37	85.71	57.14	12.24	8.16	2.04	0	0	0	6.12	4.08	14.29	12.24	10.2	6.12	4.08	0	16.33	0	0	6.12	2.04	2.04	2.04	0	2.04	0
28	1		5	0	1	-1	2.90476	1	80	75	-5	-7	63.3333	56.3333	0	0	178	31.93	7.22	84.01	11.29	25.43	19.1	85.39	60.11	18.54	7.3	6.18	0	0	0	1.12	11.24	6.18	11.24	13.48	3.93	6.74	2.25	21.91	3.93	3.37	1.69	2.25	1.69	3.93	1.12	2.25	1.69
34	1		4	0	1	-1	3.61905	2.33333	55	57.5	2.5	8.33333	40	48.3333	0	0	62	28.19	16.66	13.99	83.22	20.67	20.97	82.26	61.29	16.13	4.84	4.84	0	0	0	0	11.29	8.06	9.68	16.13	1.61	9.68	3.23	20.97	1.61	0	4.84	0	1.61	3.23	3.23	0	0
49	2		4	0	1	-1	4.09524	2	55.5	62	6.5	21	43.6667	64.6667	0	0	124	80.58	53.23	44.45	3.16	13.78	26.61	78.23	48.39	11.29	6.45	1.61	0	0	0	4.84	4.84	8.06	12.1	10.48	1.61	3.23	2.42	14.52	2.42	0.81	0	0	0.81	4.84	0.81	3.23	0
51	1		3	0	1	-1	2.09524	3.66667	80	80	0	-4.66667	62.6667	58	0	0	177	62.78	84.55	4.38	77.71	17.7	22.03	85.88	50.28	13.56	7.34	0	3.39	0	2.82	1.13	6.21	6.78	11.3	12.99	1.69	5.08	1.13	16.95	6.21	3.95	1.13	1.13	5.08	9.6	6.21	3.39	0
51	1		4	0	1	-1	3.80952	2.66667	60.5	60	-0.5	1.66667	54	55.6667	0	0	207	68.99	34.95	32.99	25.77	13.8	26.09	77.78	53.62	12.08	3.38	1.45	0.48	0	0	1.45	8.7	8.21	12.56	10.14	2.9	7.25	2.42	14.98	4.35	2.9	1.45	0.48	0.97	2.9	1.45	1.45	0.97
27	2		4	0	1	-1	2.47619	4	55	60	5	23.3333	36.6667	60	0	0	89	48.86	36.8	84.01	1	9.89	28.09	86.52	56.18	13.48	11.24	5.62	0	0	0	5.62	2.25	4.49	14.61	13.48	10.11	1.12	2.25	16.85	1.12	0	1.12	1.12	3.37	5.62	1.12	4.49	1.12
46	2		4	0	1	-1	1.66667	6	49.5	90.5	41	51.3333	33	84.3333	0	0	152	23.81	32.27	54.71	16.38	13.82	17.76	90.13	57.24	19.74	9.21	3.95	0	0	0	5.26	10.53	4.61	11.84	11.18	3.95	9.87	2.63	20.39	7.89	3.29	4.61	0	1.97	8.55	3.95	4.61	0
18	1		3	0	1	-1	2.2381	1	52	54.5	2.5	3.66667	46.6667	50.3333	0	0	36	93.26	39.05	94.42	98.27	36	16.67	86.11	55.56	13.89	11.11	5.56	0	0	0	5.56	2.78	8.33	19.44	8.33	2.78	2.78	0	13.89	5.56	5.56	0	0	2.78	5.56	5.56	0	0
46	2		5	0	1	-1	4.09524	1.66667	54	88.5	34.5	22	60	82	0	0	48	38.6	79.76	84.47	25.77	24	27.08	83.33	56.25	14.58	10.42	6.25	4.17	0	0	0	4.17	8.33	12.5	6.25	14.58	10.42	0	16.67	0	0	4.17	2.08	0	0	0	0	0
31	1		4	0	1	-1	3	3	70	70	0	0	50	50	0	0	276	71.39	39.98	61.97	31.97	30.67	23.19	83.33	58.7	16.67	8.7	4.71	0.36	0	0	3.62	7.97	9.42	15.22	10.51	3.26	6.52	0.72	17.75	2.9	1.81	2.17	0	1.45	1.81	0.72	0.36	0.36
38	2		4	0	1	-1	2.33333	5.66667	48	80.5	32.5	38.6667	32	70.6667	0	0	100	78.3	78.82	15.86	44.04	14.29	17	90	59	17	10	2	0	0	0	8	7	6	19	8	3	7	0	19	5	4	0	0	2	5	3	2	0
57	1		2	0	1	-1	1.52381	6	9	71.5	62.5	62.3333	6	68.3333	0	0	189	70.95	70.18	37.24	34.98	31.5	21.16	86.77	55.56	12.7	5.82	1.06	0.53	0	0	4.23	6.88	7.94	14.81	10.58	3.7	8.47	0.53	16.4	3.7	3.17	1.59	0	1.59	3.7	2.12	1.59	0.53
33	1		5	0	1	-1	4.2381	1.33333	100	57.5	-42.5	-29	70.3333	41.3333	0	0	131	92.52	37.99	32.77	25.77	14.56	21.37	77.86	50.38	13.74	4.58	3.82	0.76	0	0	0	9.16	8.4	18.32	6.87	3.05	3.82	0	13.74	3.05	2.29	0	2.29	5.34	6.11	3.05	3.05	1.53
32	1		5	0	1	-1	2.85714	2.66667	75.5	32.5	-43	-28.6667	55.3333	26.6667	0	0	173	67.87	32.2	60.16	47.12	21.62	25.43	84.97	57.23	12.72	4.05	2.89	0.58	0	0	0.58	8.67	9.25	13.29	12.14	5.2	5.2	1.73	19.65	4.05	4.05	2.31	0.58	4.05	4.05	2.31	1.16	0
34	2		3	0	1	-1	2.85714	6.33333	71.5	83	11.5	31	47.6667	78.6667	0	0	152	98.37	57.82	33.36	37.41	30.4	17.76	80.26	53.95	9.87	3.95	1.32	0.66	0	0	1.97	5.92	13.82	19.08	5.92	3.29	3.95	0.66	13.82	3.95	3.29	0.66	1.97	1.32	1.97	1.32	0.66	0
31	2		5	0	1	-1	3.95238	5.33333	62.5	90	27.5	35	55	90	0	0	50	58.34	57.92	79.76	91.14	16.67	12	88	62	24	14	6	2	0	0	6	10	8	18	6	6	6	2	18	2	2	2	0	0	4	4	0	0
27	1		4	0	1	-1	3.57143	5.33333	72	91.5	19.5	29.3333	65	94.3333	0	0	42	99	50	6.5	70.57	6	23.81	64.29	35.71	4.76	2.38	0	0	0	0	2.38	2.38	14.29	11.9	0	0	4.76	0	2.38	0	0	0	9.52	2.38	9.52	4.76	2.38	0
21	2		3	0	1	-1	3.47619	3	63.5	65.5	2	7.33333	49.3333	56.6667	0	0	157	58.79	50	54.36	9.92	22.43	19.11	80.89	55.41	21.66	10.19	5.1	0	0	0	5.1	11.46	6.37	14.01	7.64	3.82	5.1	0	14.65	3.18	1.91	3.18	1.27	2.55	3.82	1.27	2.55	0
29	2		4	0	1	-1	3.47619	2.33333	69	79.5	10.5	6.66667	56	62.6667	0	0	140	66.46	44.33	15.86	96.76	23.33	20	80	54.29	17.14	6.43	2.86	0	0	0	3.57	10.71	5	16.43	9.29	2.86	5	2.14	14.29	7.14	5.71	0.71	0.71	4.29	9.29	7.14	2.14	0
20	2		3	0	1	-1	3.47619	5.33333	77.5	80	2.5	20.6667	54.3333	75	0	0	150	65.6	36.95	47.78	4.95	21.43	26.67	81.33	53.33	15.33	5.33	3.33	0	0	0	2	10	4.67	14.67	11.33	2.67	4	1.33	16	3.33	2	0.67	2	2	6	2	4	1.33
19	1		3	0	1	-1	3.14286	2	51	50.5	-0.5	5.33333	36.3333	41.6667	0	0	205	69.89	15.28	79.08	1.78	25.62	16.59	86.34	60	15.12	5.37	3.9	0.98	0	0	0.49	9.76	9.27	15.12	12.2	2.93	4.39	3.41	18.05	5.85	3.9	0.98	0	2.44	5.85	1.46	4.39	0
29	1		4	0	1	-1	4.2381	2	75.5	93.5	18	32	56.3333	88.3333	0	0	45	52.71	74.76	99	25.77	15	26.67	86.67	51.11	11.11	4.44	0	4.44	0	0	0	6.67	6.67	11.11	8.89	8.89	6.67	2.22	22.22	0	0	2.22	0	2.22	0	0	0	0
63	2		5	0	1	-1	3.28571	4	72.5	72.5	0	12.3333	51.6667	64	0	0	94	72.05	87.9	25.35	1.3	13.43	18.09	87.23	55.32	12.77	8.51	1.06	5.32	0	0	2.13	4.26	10.64	11.7	11.7	6.38	2.13	2.13	18.09	4.26	1.06	1.06	0	0	8.51	2.13	5.32	0
40	1		4	0	1	-1	3.04762	3.66667	70.5	70	-0.5	-0.333333	57	56.6667	0	0	222	85.23	37.62	87.58	19.08	27.75	25.68	83.78	56.76	13.06	7.66	4.95	1.8	0	0	0.9	5.41	10.36	16.67	6.31	5.41	6.31	2.25	14.41	5.41	4.05	1.35	2.7	0.45	1.35	0.45	0.9	0.45
23	2		3	0	1	-1	2.52381	5.66667	36	64.5	28.5	34	29	63	0	0	92	53.96	58.59	12.61	1	18.4	11.96	83.7	54.35	13.04	3.26	1.09	1.09	0	0	1.09	9.78	9.78	9.78	13.04	4.35	7.61	1.09	23.91	5.43	3.26	3.26	1.09	4.35	5.43	0	5.43	0
26	2		4	0	1	-1	3.33333	5	55.5	66.5	11	12.3333	50.3333	62.6667	0	0	57	99	56.98	19.27	6.35	14.25	26.32	84.21	57.89	10.53	5.26	3.51	1.75	0	0	0	5.26	17.54	21.05	8.77	1.75	3.51	0	15.79	7.02	3.51	1.75	1.75	0	1.75	0	1.75	0
33	2		4	0	1	-1	2.71429	1	70	70	0	0	53.3333	53.3333	0	0	115	77.37	30.08	83.97	58.68	23	17.39	86.96	53.04	13.04	6.09	2.61	0	0	0	3.48	6.96	6.96	14.78	9.57	2.61	6.09	0.87	16.52	6.09	4.35	0	0.87	2.61	1.74	1.74	0	0
32	2		4	0	1	-1	2.38095	6.33333	51.5	83	31.5	43	34.6667	77.6667	0	0	299	69.75	65.61	39.46	6.87	37.38	14.05	89.3	63.55	15.72	6.69	2.01	1	0	0	3.68	9.03	11.37	15.05	9.36	5.35	8.36	1.34	15.38	2.01	1	2.01	0.33	1	3.68	1	2.68	0
20	1		3	0	1	-1	4.52381	2.33333	88.5	91	2.5	10.3333	76	86.3333	0	0	189	69.64	28.03	64.82	82.57	31.5	20.11	90.48	59.26	14.81	6.35	4.76	1.06	0	0	0.53	8.47	10.05	13.76	10.05	3.7	7.94	1.06	19.58	6.35	3.17	1.06	0.53	1.59	5.29	4.23	1.06	0.53
58	1		4	0	1	-1	3.7619	3.33333	71	71	0	-17	64.3333	47.3333	0	0	185	58.78	25.82	43.37	45.64	23.12	29.73	87.57	55.14	15.14	5.95	3.78	2.16	0	0	0	9.19	7.57	12.43	10.81	3.24	5.95	2.7	21.62	3.78	1.08	1.08	0.54	1.62	7.57	4.32	3.24	1.62
56	1		4	0	1	-1	1.33333	3.66667	83	93	10	20	65.3333	85.3333	0	0	97	99	30.3	47.46	44.66	19.4	16.49	78.35	53.61	4.12	1.03	1.03	0	0	0	0	3.09	16.49	17.53	10.31	0	4.12	2.06	15.46	4.12	4.12	1.03	3.09	3.09	1.03	1.03	0	0
33	1		3	0	1	-1	2.47619	6	45.5	50.5	5	19	31.6667	50.6667	0	0	124	56.82	28.62	65.48	96.14	20.67	29.84	84.68	50.81	12.9	7.26	5.65	0	0	0	1.61	5.65	4.03	14.52	11.29	4.84	5.65	2.42	18.55	2.42	0.81	0	2.42	3.23	6.45	5.65	0.81	0.81
22	1		4	0	1	-1	3.47619	3	86.5	97	10.5	16.3333	57.6667	74	0	0	140	27.59	14.19	81.72	1	20	16.43	87.14	62.86	14.29	8.57	8.57	0	0	0	0	5.71	7.86	13.57	12.14	11.43	10.71	2.14	19.29	3.57	2.14	3.57	0	3.57	7.14	1.43	5	2.86
37	1		3	0	1	-1	2.7619	4	37.5	62.5	25	43.3333	28.3333	71.6667	0	0	128	18.32	15.49	98.17	69.92	18.29	11.72	88.28	64.06	14.84	7.03	3.91	1.56	0	0	1.56	7.81	7.03	11.72	7.03	15.62	10.94	3.91	18.75	3.12	0.78	7.03	0	1.56	3.91	3.12	0.78	0
21	2		4	0	1	-1	3.19048	1.33333	35	40	5	6.33333	23.3333	29.6667	0	0	177	58.12	28.6	76.95	46.6	22.12	18.08	88.14	53.67	10.73	2.82	2.82	0	0	0	0	7.91	6.78	14.12	9.6	6.21	10.73	1.69	18.64	7.34	5.08	1.13	0	1.69	3.39	2.26	1.13	0
21	1		3	0	1	-1	2	5.66667	62	91	29	44.3333	43	87.3333	0	0	122	90.66	46.72	26.4	7.09	20.33	18.85	84.43	53.28	12.3	4.92	3.28	0.82	0	0	0.82	7.38	12.3	14.75	6.56	2.46	7.38	0.82	15.57	5.74	4.92	0.82	2.46	2.46	3.28	0.82	2.46	0.82
21	1		3	0	1	-1	2.14286	2	71.5	81.5	10	18	60.3333	78.3333	0	0	101	80.5	61.69	6.45	12.61	14.43	30.69	83.17	42.57	7.92	2.97	2.97	0	0	0	0	4.95	4.95	12.87	14.85	1.98	0.99	0.99	22.77	4.95	0.99	0.99	4.95	0.99	7.92	2.97	3.96	0
30	1		6	0	1	-1	3.38095	2.66667	50	50	0	8.33333	38.3333	46.6667	0	0	264	47.09	60.47	48.89	7.96	26.4	17.8	88.64	56.82	14.02	8.71	3.03	0	0	0	5.68	5.3	5.68	14.02	11.36	5.68	8.71	1.89	19.32	5.68	3.79	2.65	0	1.89	6.06	2.27	3.79	1.89
22	1		3	0	1	-1	4.04762	2.33333	70	79.5	9.5	19	47.6667	66.6667	0	0	241	45.84	19.18	64.55	2.92	26.78	14.52	85.48	61.83	13.28	8.3	4.56	1.24	0	0	2.49	4.98	9.54	12.03	13.28	4.98	8.3	4.15	20.33	2.9	2.49	2.49	0	2.07	3.32	0.41	2.9	0
22	1		4	0	1	-1	3.90476	3	73	64	-9	-9.33333	65.3333	56	0	0	120	70.69	36.95	27.99	57.28	24	18.33	81.67	56.67	18.33	8.33	5	0	0	0	3.33	10	10	15	7.5	4.17	6.67	1.67	14.17	5	1.67	1.67	0.83	2.5	6.67	4.17	2.5	0
31	1		4	0	1	-1	3.95238	1.66667	60.5	55.5	-5	-3.33333	40.3333	37	0	0	221	97.39	39.29	60.68	60.08	31.57	28.05	84.16	49.77	7.69	1.81	0.9	0.45	0	0	0.45	5.88	10.86	19.46	6.33	2.71	5.43	1.81	10.41	5.43	4.07	2.26	0.45	3.17	4.52	3.17	1.36	0.45
33	2		2	0	1	-1	3.33333	1	65	50	-15	-5	43.3333	38.3333	0	0	197	24.84	52.03	32.49	25.77	197	12.18	88.83	65.99	22.84	7.61	2.03	0	0.51	0	5.08	15.23	7.11	12.18	11.68	4.06	9.64	1.52	18.78	2.03	2.54	1.52	0	1.02	3.05	1.52	1.52	0
29	1		4	1	0	1	4.47619	6	73.5	75	1.5	3.66667	71	74.6667	1	6	85	85.92	76	35.82	70.09	21.25	18.82	76.47	44.71	9.41	4.71	1.18	0	0	0	3.53	4.71	5.88	14.12	7.06	5.88	3.53	0	9.41	3.53	1.18	3.53	2.35	3.53	9.41	5.88	3.53	0
41	2		5	1	0	1	3.04762	1.33333	55	29.5	-25.5	-7	36.6667	29.6667	1	1.33333	122	94	59.72	3.16	7.09	24.4	21.31	76.23	50.82	8.2	1.64	0	0	0	0	1.64	6.56	10.66	15.57	8.2	1.64	7.38	0	12.3	4.1	3.28	2.46	0	1.64	6.56	2.46	4.1	0
35	2		4	1	0	1	4	2.66667	74	63	-11	-13.6667	67	53.3333	1	2.66667	73	86.54	39.19	79.89	25.77	24.33	34.25	84.93	47.95	12.33	6.85	5.48	0	0	0	1.37	5.48	10.96	10.96	6.85	2.74	4.11	1.37	15.07	0	0	0	0	1.37	5.48	2.74	2.74	0
18	2		2	1	0	1	3.38095	4	79.5	85	5.5	28.6667	56.3333	85	1	4	26	74.94	64.99	5.76	99	8.67	46.15	88.46	57.69	3.85	0	0	0	0	0	0	3.85	19.23	3.85	15.38	7.69	7.69	0	19.23	0	0	3.85	0	0	15.38	11.54	3.85	3.85
28	2		4	1	0	1	4.14286	4	50.5	51	0.5	0.333333	33.6667	34	1	4	203	90.65	67.12	32.21	71.95	16.92	20.69	81.28	54.19	10.34	4.43	0	0	0.99	0	3.45	5.91	8.87	18.23	9.85	2.96	4.93	1.48	15.76	2.96	1.48	1.97	0	0	6.9	4.43	1.97	0.99
20	2		3	1	0	1	3.19048	2	84.5	89	4.5	8	66.6667	74.6667	1	2	165	59.52	61.92	28.41	48.24	23.57	20	84.85	54.55	12.12	3.64	0	3.03	0	0.61	0	8.48	7.27	13.94	10.3	4.85	9.09	2.42	17.58	4.85	3.03	2.42	0	3.64	3.64	2.42	1.21	0.61
64	2		3	1	0	1	2.7619	4	60	99.5	39.5	47.3333	40	87.3333	1	4	120	87.27	66.17	10.08	25.77	17.14	15.83	80.83	60.83	10	4.17	0	3.33	0	0	0.83	5.83	13.33	15.83	12.5	5.83	5	0.83	17.5	4.17	3.33	0.83	0	1.67	5	2.5	2.5	0.83
26	1		5	1	0	1	4.71429	5	93.5	67.5	-26	-29.6667	86.3333	56.6667	1	5	90	84.62	58.78	43.37	11.41	18	17.78	81.11	51.11	13.33	7.78	1.11	0	0	0	6.67	5.56	5.56	17.78	10	1.11	2.22	3.33	20	2.22	1.11	1.11	3.33	0	3.33	1.11	2.22	0
48	3	nonbinary	4	1	0	1	3.7619	1	74.5	42.5	-32	-33	67	34	1	1	184	58.51	74.3	33.7	11.64	23	18.48	86.41	59.24	17.93	8.15	2.17	4.35	0	0	1.63	9.78	10.33	14.67	9.78	7.61	4.89	2.72	16.85	1.63	0	3.8	0	1.63	7.61	3.26	4.35	1.09
25	1		4	1	0	1	3.14286	4	51	51	0	16	43	59	1	4	42	83.81	31.71	23.51	70.57	14	21.43	80.95	45.24	4.76	0	0	0	0	0	0	4.76	11.9	9.52	2.38	9.52	9.52	2.38	7.14	2.38	2.38	0	2.38	2.38	2.38	2.38	0	0
36	1		5	1	0	1	2.80952	1	86	86	0	0	65.6667	65.6667	1	1	120	85.99	79.76	27.99	40.79	30	19.17	83.33	49.17	9.17	5	0.83	0.83	0	0	3.33	4.17	7.5	16.67	7.5	3.33	10	0	15	5	5.83	2.5	0	4.17	4.17	2.5	1.67	0.83
29	1		4	1	0	1	4.33333	5	86.5	86.5	0	1.66667	66.3333	68	1	5	109	31.95	39.15	32.93	94.98	18.17	20.18	88.99	59.63	14.68	7.34	1.83	1.83	0	0	3.67	7.34	8.26	9.17	13.76	3.67	9.17	3.67	20.18	1.83	0	2.75	1.83	0.92	8.26	6.42	1.83	0.92
63	2		4	1	0	1	4.09524	5	88	88	0	7.33333	77	84.3333	1	5	206	55.73	63.3	58.76	1	12.88	18.45	83.98	54.37	11.17	2.43	0	1.94	0	0	0.49	8.74	6.8	12.14	13.11	5.34	7.77	0.49	19.9	4.37	3.4	1.46	2.91	1.94	3.88	0	3.88	0
41	1		6	1	0	1	2.90476	3.33333	61	58	-3	-10	50.3333	40.3333	1	3.33333	118	94.69	69.45	3.58	14.14	16.86	27.12	85.59	55.93	5.93	2.54	0	1.69	0	0	0.85	3.39	13.56	16.1	10.17	2.54	7.63	1.69	16.1	4.24	3.39	1.69	0.85	0	9.32	4.24	5.08	0.85
25	1		4	1	0	1	2.66667	6.66667	53.5	85	31.5	45.3333	35.6667	81	1	6.66667	160	83.17	45.04	59.88	61.33	22.86	23.75	83.75	50.62	9.38	3.12	1.25	0	0	0	1.88	6.25	8.75	13.75	9.38	0.62	8.75	1.88	14.38	6.88	1.25	1.88	1.25	2.5	4.38	3.12	1.25	0
29	1		4	1	0	1	3.85714	2.66667	80	80	0	-0.333333	64.3333	64	1	2.66667	179	86.38	81.43	47.8	84.76	22.38	28.49	88.27	53.07	9.5	5.59	0	0.56	1.12	0	3.91	3.91	9.5	17.32	6.7	4.47	10.06	1.68	13.41	3.91	2.79	2.23	0	2.23	5.59	4.47	1.12	0
27	2		4	1	0	1	3.04762	2.33333	50	75	25	30.3333	43.3333	73.6667	1	2.33333	118	94.69	86.47	6.41	1	19.67	25.42	76.27	44.92	8.47	4.24	0	0	0	0	4.24	4.24	9.32	15.25	5.08	3.39	5.08	0.85	11.86	3.39	2.54	0.85	0	0	8.47	0.85	7.63	0.85
34	1		5	1	0	1	3.52381	1.66667	74	70	-4	-2.66667	55	52.3333	1	1.66667	266	86.88	45.51	38.02	1	16.62	26.69	85.71	48.5	7.14	1.13	0	0	0	0	1.13	6.02	8.65	14.66	8.27	4.51	7.14	1.5	10.15	6.77	4.14	0	1.5	1.88	6.39	1.5	4.89	0.38
27	2		5	1	0	1	4.80952	4	82	85.5	3.5	25.3333	54.6667	80	1	4	160	94.84	59.88	35.37	25.77	22.86	21.25	79.38	48.75	6.88	1.25	0	0	0	1.25	0	5.62	12.5	14.38	6.25	2.5	7.5	1.88	10	3.12	2.5	1.25	0.62	0.62	3.75	1.88	1.88	1.25
28	2		3	1	0	1	2.57143	1	71	30	-41	-27.3333	47.3333	20	1	1	198	57.84	67.52	38.14	4.86	22	16.67	84.85	60.1	12.12	3.03	0.51	1.52	0.51	0	0.51	9.09	7.58	15.66	11.62	9.09	7.07	1.52	19.7	2.53	1.01	3.54	1.01	1.01	6.06	2.02	4.04	0
42	1		3	1	0	1	2.33333	7	46.5	86.5	40	60	31	91	1	7	48	72.69	73.4	7.84	4.56	9.6	10.42	89.58	60.42	12.5	10.42	2.08	0	0	0	8.33	2.08	12.5	12.5	16.67	2.08	4.17	2.08	18.75	2.08	2.08	0	0	0	6.25	2.08	4.17	0
31	1		3	1	0	1	3	4	25.5	100	74.5	54	17	71	1	4	84	71.27	79.76	4.35	25.77	21	11.9	91.67	60.71	16.67	9.52	2.38	0	0	0	7.14	7.14	9.52	15.48	8.33	7.14	5.95	0	21.43	2.38	3.57	0	1.19	1.19	9.52	4.76	4.76	1.19
20	1		3	1	0	1	3.90476	4	71	77.5	6.5	-0.666667	65.6667	65	1	4	83	73.76	54.79	9.84	3.2	20.75	27.71	84.34	55.42	12.05	4.82	0	1.2	0	0	3.61	7.23	12.05	10.84	10.84	3.61	7.23	1.2	18.07	2.41	2.41	0	0	1.2	4.82	1.2	3.61	1.2
26	1		4	1	0	1	4.28571	1	51	55.5	4.5	6.33333	34	40.3333	1	1	200	94.54	67.36	22.67	91.14	22.22	25	83.5	51	9.5	6	0.5	2	0	0	3.5	3.5	11.5	15.5	6	2.5	6.5	1	13	2.5	1.5	1	0	1.5	7	5.5	1.5	0.5
24	1		4	1	0	1	3.80952	1	61	61.5	0.5	0.333333	50.6667	51	1	1	334	75.97	35.95	37.95	53.94	22.27	29.04	84.13	56.59	9.28	3.89	0.9	0.9	0	0	2.1	5.39	8.68	16.77	10.18	5.09	9.58	2.4	13.77	7.19	4.49	1.5	0.6	2.69	5.09	3.29	1.8	0.6
20	1		3	1	0	1	3.38095	1	100	92	-8	-7	95	88	1	1	120	72.69	46.67	86.07	57.28	24	26.67	83.33	50	8.33	0	0	0	0	0	0	8.33	7.5	13.33	7.5	7.5	10	0	12.5	5.83	5	1.67	0	0.83	3.33	2.5	0.83	0.83
35	1		5	1	0	1	1.71429	5.66667	65.5	69.5	4	9.33333	53.6667	63	1	5.66667	155	89.71	62.65	8.87	62.47	19.38	27.74	82.58	50.32	7.74	0.65	0	0	0	0	0.65	7.1	9.03	15.48	6.45	5.16	7.1	1.29	12.26	2.58	1.94	1.94	1.94	1.29	7.74	4.52	2.58	0.65
23	1		4	1	0	1	3.52381	4	86	90	4	10.6667	62	72.6667	1	4	168	78.05	81.4	41.07	59.59	28	25	84.52	51.79	11.31	5.36	0.6	2.38	0.6	0	1.79	5.95	9.52	12.5	9.52	4.76	5.95	0.6	17.26	7.14	5.95	0	0.6	4.17	4.17	2.98	1.19	0
23	1		4	1	0	1	2.90476	1	50.5	50.5	0	0	44	44	1	1	179	90.25	52.23	30.13	77.23	22.38	30.17	82.12	55.87	9.5	4.47	1.68	1.68	0.56	0	0.56	5.03	16.2	11.73	7.82	2.79	8.38	2.23	13.41	3.35	2.79	1.68	0	1.12	4.47	3.35	0.56	0
47	1		3	1	0	1	3.52381	2	100	100	0	18.3333	66.6667	85	1	2	82	96.72	54.84	77.89	3.09	20.5	28.05	84.15	47.56	6.1	3.66	2.44	0	0	0	1.22	2.44	12.2	15.85	8.54	4.88	3.66	0	13.41	6.1	2.44	0	2.44	1.22	2.44	0	2.44	1.22
23	2		4	1	0	1	3.95238	4.33333	67.5	70	2.5	8.66667	48	56.6667	1	4.33333	187	89.04	64.6	28.81	35.09	26.71	24.06	81.82	51.34	10.16	2.14	0	1.6	0	0	0.53	8.02	10.16	15.51	7.49	3.74	8.02	0	13.37	3.21	2.14	0.53	0	2.14	5.88	3.21	2.67	0
21	2		3	1	0	1	4.04762	1.33333	55	25	-30	-23.3333	43.3333	20	1	1.33333	121	92.46	62.95	18.87	92.16	24.2	23.14	83.47	53.72	10.74	1.65	0	0	0	0	1.65	9.09	12.4	15.7	8.26	2.48	6.61	0.83	12.4	5.79	4.13	0	1.65	3.31	7.44	5.79	1.65	0.83
22	2		4	1	0	1	4.19048	3	64	64.5	0.5	15.3333	50.3333	65.6667	1	3	110	94.07	53.64	26.73	2.23	22	15.45	85.45	54.55	8.18	0	0	0	0	0	0	8.18	14.55	15.45	12.73	5.45	1.82	0.91	16.36	5.45	3.64	0	0.91	3.64	6.36	1.82	4.55	0.91
38	1		6	1	0	1	3.09524	5	63.5	65	1.5	-1.66667	62	60.3333	1	5	7	5.89	1	99	25.77	7	14.29	85.71	71.43	14.29	14.29	14.29	0	0	0	0	0	14.29	14.29	14.29	14.29	14.29	14.29	14.29	14.29	0	0	0	0	0	0	0	0
43	1		5	1	0	1	4.14286	6.66667	92.5	97.5	5	16.6667	71.6667	88.3333	1	6.66667	184	97.25	58.59	58.45	76.08	26.29	23.37	86.41	54.35	7.07	2.17	0	0	0	0	2.17	4.89	14.13	17.39	9.24	3.26	4.35	1.63	16.85	3.26	1.63	1.63	1.09	1.09	5.98	4.35	1.63	0
36	1		3	1	0	1	3.38095	4	52	46.5	-5.5	-1.66667	37.6667	36	1	4	124	78.98	59.56	55.12	40.25	31	25	83.87	50.81	7.26	1.61	0.81	0.81	0	0	0	5.65	10.48	13.71	9.68	8.87	7.26	0.81	15.32	3.23	1.61	4.84	0.81	3.23	5.65	2.42	1.61	0.81
36	2		3	1	0	1	4.2381	3.33333	95.5	95.5	0	1	77.3333	78.3333	1	3.33333	194	74.21	66.01	22.64	95.23	17.64	27.32	86.6	53.09	8.76	2.06	0	0	0	0	2.06	6.7	9.28	12.89	12.89	5.15	7.22	0	18.04	2.58	2.58	1.55	0.52	3.09	6.7	5.67	1.03	0.52
67	1		5	1	0	1	4.85714	2	76.5	76	-0.5	-0.333333	61	60.6667	1	2	258	90.35	67.9	19.74	62.52	43	20.16	79.46	56.2	12.02	3.49	0	0.78	0	0	2.71	8.53	11.63	17.05	6.59	5.04	6.98	0.78	12.79	2.71	2.33	3.49	0.39	0.39	3.49	2.71	0.78	0
30	1		4	1	0	1	1.80952	2	55	85.5	30.5	35.6667	42.6667	78.3333	1	2	83	79.05	64.13	18.69	10.54	11.86	21.69	86.75	54.22	15.66	3.61	0	0	1.2	0	2.41	12.05	9.64	15.66	6.02	6.02	4.82	2.41	18.07	2.41	1.2	0	0	1.2	10.84	4.82	6.02	0
30	2		2	1	0	1	3.85714	6.66667	70.5	86.5	16	16.3333	48.6667	65	1	6.66667	211	54.33	64.78	42.75	3.36	15.07	13.74	87.68	52.13	15.17	7.11	2.37	1.9	0	0	2.84	8.06	8.53	9	8.53	5.21	8.06	0	21.8	3.79	4.74	0.95	0	3.79	5.69	1.42	3.79	0.47
20	2		3	1	0	1	4.09524	2.33333	80	80	0	6.66667	56.6667	63.3333	1	2.33333	139	94.49	85.98	11.1	52.78	19.86	17.27	84.89	54.68	12.95	7.91	0	2.88	0	0	5.04	5.04	7.19	23.02	3.6	2.16	9.35	0.72	15.83	7.91	5.04	0.72	0.72	1.44	6.47	3.6	2.16	0.72
35	2		4	1	0	1	3.85714	3.33333	82	81.5	-0.5	-1	61.3333	60.3333	1	3.33333	135	94.52	30.2	79.42	8.22	22.5	22.96	86.67	55.56	8.15	0.74	0.74	0	0	0	0	7.41	14.07	14.81	9.63	2.22	4.44	2.96	17.78	2.22	1.48	0.74	0	2.22	4.44	1.48	2.96	0.74
21	3	Nonbinary	3	1	0	1	4.42857	1.66667	82	64.5	-17.5	-7	61	54	1	1.66667	160	56.25	59.88	24.58	10.13	16	18.75	83.12	56.25	10.62	2.5	0	0.62	0	0	1.88	8.12	6.88	13.75	15	3.75	8.75	1.25	20	2.5	2.5	0	1.25	2.5	6.25	2.5	3.75	1.88
46	1		5	1	0	1	2.33333	2.66667	85	85.5	0.5	20.6667	60	80.6667	1	2.66667	95	72.37	41.67	36.61	65.65	19	20	81.05	50.53	10.53	2.11	0	1.05	0	0	1.05	8.42	7.37	12.63	12.63	2.11	6.32	1.05	21.05	2.11	1.05	1.05	1.05	4.21	6.32	4.21	2.11	1.05
29	2		3	1	0	1	3.42857	4.33333	60	75	15	28	40	68	1	4.33333	63	94.61	73.73	37.24	25.77	21	14.29	84.13	53.97	7.94	1.59	0	0	0	0	1.59	6.35	14.29	15.87	7.94	6.35	6.35	0	17.46	0	0	1.59	0	1.59	6.35	3.17	3.17	1.59
22	1		4	1	0	1	3.38095	1	70	67.5	-2.5	-1.66667	48.3333	46.6667	1	1	169	87.66	52.37	23.01	17.21	28.17	26.63	72.19	48.52	9.47	4.14	0	2.37	0	0	1.78	5.33	9.47	13.02	7.1	2.37	5.92	2.37	10.06	2.37	0.59	0.59	0	0.59	5.33	2.37	2.96	0
26	1		4	1	0	1	3.52381	4.66667	50.5	45.5	-5	4.33333	36	40.3333	1	4.66667	259	93.61	56.14	27.29	86.16	32.38	25.1	82.24	53.28	8.88	1.93	0	0.39	0	0	1.54	6.95	11.97	15.44	9.65	2.32	5.02	1.16	13.51	3.86	2.7	0.39	0.39	3.09	6.56	5.02	1.54	0.39
47	1		4	1	0	1	3.47619	2	64	70.5	6.5	12	48.6667	60.6667	1	2	82	70.49	59.64	19.56	48.39	27.33	24.39	87.8	48.78	8.54	4.88	1.22	1.22	0	0	2.44	3.66	7.32	12.2	8.54	2.44	12.2	1.22	12.2	6.1	4.88	2.44	1.22	6.1	6.1	3.66	2.44	1.22
32	1		6	1	0	1	2.90476	4	62.5	61.5	-1	-0.666667	58.6667	58	1	4	11	1	1	99	99	11	9.09	100	54.55	36.36	27.27	27.27	0	0	0	0	9.09	0	0	18.18	0	0	18.18	27.27	0	0	0	0	9.09	9.09	9.09	0	0
23	2		4	1	0	1	3.04762	2	62.5	60	-2.5	-3.33333	53.3333	50	1	2	209	95.21	63.11	26.46	34.05	29.86	24.4	82.3	53.59	14.35	1.91	0	0	0	0	1.91	12.44	11.96	16.27	8.13	0.96	2.39	0	9.09	1.91	1.91	2.87	0.96	3.35	4.31	2.39	1.91	0.96
22	1		4	1	0	1	3.57143	1.66667	54	52.5	-1.5	-4.33333	46	41.6667	1	1.66667	98	81.96	50	46.05	4.76	16.33	29.59	83.67	50	10.2	3.06	0	0	0	0	3.06	7.14	10.2	13.27	8.16	4.08	8.16	1.02	13.27	2.04	2.04	2.04	0	2.04	4.08	1.02	3.06	1.02
28	2		4	1	0	1	4.38095	1.33333	61.5	63.5	2	8	44.3333	52.3333	1	1.33333	202	82.4	59.78	32.74	94.25	28.86	23.27	78.71	50.5	9.9	4.46	0	0	0	0	4.46	5.45	8.91	12.87	8.91	3.47	6.44	0.99	11.39	2.48	3.47	0.99	0.5	2.48	4.46	4.46	0	0
52	2		6	1	0	1	3.57143	1	65	80	15	6.66667	48.3333	55	1	1	141	64.89	82.18	33.47	86.94	14.1	23.4	86.52	55.32	11.35	7.8	0	1.42	0	0	6.38	3.55	7.8	14.18	12.77	3.55	9.93	0	20.57	3.55	2.84	0.71	0.71	0.71	5.67	3.55	0	0
62	1		5	1	0	1	4.09524	1.33333	84	78	-6	-9	76	67	1	1.33333	158	97.91	87.27	29.23	73.09	31.6	23.42	81.01	50.63	8.86	5.7	0	1.9	0	0	3.8	3.16	13.29	18.35	3.16	1.27	10.13	0.63	8.86	8.86	6.96	0.63	0.63	1.9	6.33	4.43	1.9	0
30	2		4	1	0	1	3	6	41	59	18	26	33.6667	59.6667	1	6	60	66.46	79.76	3.37	96.76	30	11.67	93.33	65	18.33	6.67	1.67	0	0	0	5	11.67	8.33	18.33	15	3.33	5	0	21.67	6.67	3.33	0	0	1.67	8.33	6.67	1.67	0
57	2		4	1	0	1	4.04762	4.33333	95	95	0	22.6667	63.3333	86	1	4.33333	68	51.03	76.89	14.7	53.41	13.6	20.59	86.76	47.06	8.82	4.41	1.47	2.94	0	0	0	4.41	4.41	11.76	13.24	4.41	8.82	1.47	25	5.88	4.41	1.47	0	4.41	10.29	5.88	4.41	0
39	2		3	1	0	1	4.57143	1.33333	65.5	80	14.5	16.3333	53.6667	70	1	1.33333	190	94.6	52.11	24.41	82.36	23.75	21.58	83.16	51.05	7.37	2.11	1.05	0	0	0	1.05	5.26	11.05	15.79	12.11	2.11	3.16	0.53	17.37	3.16	2.11	0.53	1.58	5.26	5.26	4.21	1.05	0.53
42	1		4	1	0	1	2	6.33333	40	75.5	35.5	57	26.6667	83.6667	1	6.33333	87	86.13	84.96	5.67	1	9.67	21.84	79.31	50.57	6.9	4.6	0	0	0	0	4.6	2.3	8.05	16.09	13.79	3.45	3.45	2.3	19.54	2.3	2.3	0	1.15	0	6.9	1.15	5.75	0
26	2		4	1	0	1	3	4	51	50	-1	-1	51	50	1	4	200	98.18	50	27.99	25.77	22.22	23.5	76	43.5	3	0	0	0	0	0	0	3	11.5	14.5	7.5	0.5	6	0.5	9.5	3	1	0	0.5	2	6	3	3	0
35	1		5	1	0	1	4.47619	3.33333	55	65	10	20	36.6667	56.6667	1	3.33333	148	90.36	72.84	32.31	4.83	24.67	25	87.84	52.7	10.81	5.41	2.03	0.68	0	0	2.7	5.41	10.81	15.54	6.76	4.73	6.76	0	9.46	0.68	0.68	2.03	0	1.35	10.14	4.05	6.08	2.7
26	2		5	1	0	1	4.71429	2	58.5	52.5	-6	5.33333	39	44.3333	1	2	162	93.82	66.72	15.12	25.77	18	29.01	66.05	38.89	5.56	1.23	0	0	0	0	1.23	4.32	7.41	12.96	6.17	3.09	4.32	0.62	8.64	2.47	1.85	1.85	3.09	1.85	6.17	3.09	3.09	0
44	2		5	1	0	1	3.57143	4.66667	70	72.5	2.5	8.33333	50	58.3333	1	4.66667	86	69.13	54.63	27.67	25.77	17.2	20.93	86.05	58.14	9.3	1.16	0	0	0	0	1.16	8.14	11.63	11.63	15.12	5.81	5.81	1.16	20.93	4.65	1.16	1.16	0	3.49	2.33	1.16	1.16	0
25	2		3	1	0	1	2.95238	3.33333	33	84.5	51.5	48	27	75	1	3.33333	66	69.94	67.52	11	1.59	13.2	21.21	81.82	57.58	13.64	3.03	0	1.52	0	0	1.52	10.61	9.09	15.15	10.61	9.09	3.03	1.52	15.15	6.06	4.55	1.52	0	1.52	9.09	3.03	6.06	0
21	1		4	1	0	1	3.47619	3.33333	52.5	20.5	-32	-24.3333	45.6667	21.3333	1	3.33333	145	93.26	70.96	34.57	51.59	29	22.76	84.14	46.21	6.21	2.76	0	0.69	0	0	2.07	3.45	6.9	17.93	7.59	2.07	8.28	0.69	15.86	4.83	4.14	0.69	0	1.38	8.28	4.83	3.45	3.45
32	2		4	1	0	1	2.61905	4.33333	65	75	10	26.6667	46.6667	73.3333	1	4.33333	162	94.33	78.9	10.82	81.41	23.14	19.14	80.86	53.09	11.73	3.7	0.62	1.23	0	0	1.85	8.02	11.73	16.67	8.02	1.23	6.17	0	13.58	3.09	3.09	1.23	0	0	6.79	4.94	1.85	0
31	1		5	1	0	1	2.52381	5.66667	55	90	35	44.6667	41.6667	86.3333	1	5.66667	101	64.26	61.69	48.61	12.61	11.22	22.77	91.09	52.48	15.84	9.9	3.96	0.99	0	0	4.95	5.94	6.93	12.87	6.93	3.96	7.92	0.99	14.85	4.95	2.97	0	0	2.97	10.89	4.95	5.94	0
18	2		3	1	0	1	3.95238	3.33333	92.5	77.5	-15	-10	81.6667	71.6667	1	3.33333	170	95.98	74.13	8.97	36.08	28.33	25.29	73.53	48.82	8.82	4.71	0	0	0	0	4.71	4.12	11.76	15.29	4.71	2.35	7.65	0	8.24	2.35	0.59	0.59	2.35	1.76	2.94	1.76	1.18	0.59
54	1		4	1	0	1	2.66667	5	75.5	82.5	7	17.6667	55.6667	73.3333	1	5	207	90.13	57.66	51.71	78.8	41.4	21.74	85.51	48.79	7.73	2.9	0	0.97	0	0	1.93	4.83	6.76	16.91	6.76	2.9	7.25	1.93	13.04	6.28	3.86	0.97	0.48	4.83	4.83	3.86	0.97	0.48
24	2		4	1	0	1	3.28571	4.33333	53.5	88	34.5	49.6667	39	88.6667	1	4.33333	64	98.82	37.72	18.52	95.46	21.33	25	89.06	56.25	4.69	0	0	0	0	0	0	4.69	14.06	20.31	9.38	6.25	1.56	1.56	20.31	4.69	3.12	1.56	0	0	4.69	4.69	0	0
25	1		5	1	0	1	3.38095	1.66667	50	40	-10	-16.6667	46.6667	30	1	1.66667	199	56.69	81.72	12.41	44.14	22.11	24.62	86.43	54.77	12.06	4.52	0.5	2.51	0	0	1.51	7.54	10.05	10.55	13.07	4.52	8.54	1.01	17.59	4.52	3.02	1.51	0.5	1.51	5.03	3.02	2.01	0.5
51	2		4	1	0	1	2.71429	1.33333	95	95	0	0.333333	63.3333	63.6667	1	1.33333	77	77.46	69.84	18.34	1	12.83	22.08	81.82	48.05	9.09	2.6	0	0	0	0	2.6	6.49	9.09	11.69	9.09	6.49	5.19	1.3	16.88	1.3	1.3	0	0	3.9	5.19	0	5.19	0
31	2		3	1	0	1	3.14286	2	57	58	1	0	41.3333	41.3333	1	2	122	84.81	68.85	36	14.46	20.33	15.57	90.16	58.2	12.3	5.74	0	0	0	0	5.74	6.56	6.56	21.31	9.02	4.92	8.2	0	16.39	4.92	4.1	0	0	1.64	4.1	1.64	2.46	0.82
35	1		3	1	0	1	3.19048	1	77	77	0	0.666667	51.3333	52	1	1	208	69.16	70.17	26.92	18.67	29.71	17.79	86.54	57.69	14.9	7.69	2.88	1.92	0	0.48	2.4	7.21	8.65	16.83	12.02	3.85	6.25	2.4	22.12	6.73	3.85	1.92	0	1.44	5.29	2.4	2.88	0.48
32	2		4	1	0	1	4	2	50.5	50.5	0	0	40	40	1	2	78	87.08	77.92	63.54	73.64	13	29.49	89.74	55.13	12.82	5.13	0	0	0	0	5.13	7.69	8.97	16.67	7.69	6.41	3.85	0	14.1	5.13	2.56	2.56	0	1.28	6.41	3.85	1.28	1.28
27	1		4	1	0	1	4.19048	6	34.5	87	52.5	53.3333	31.3333	84.6667	1	6	116	67.34	93.96	3.81	41.35	23.2	21.55	86.21	55.17	16.38	6.03	0	6.03	0	0	0	10.34	6.9	15.52	10.34	1.72	8.62	0	18.97	7.76	4.31	3.45	0	0.86	4.31	2.59	1.72	0
53	1		4	1	0	1	3.04762	4.66667	58	75.5	17.5	29.3333	38.6667	68	1	4.66667	169	84.89	42.94	48.07	36.15	28.17	20.71	84.62	51.48	11.83	0	0	0	0	0	0	11.83	9.47	14.2	8.28	3.55	4.73	1.78	15.38	3.55	3.55	2.96	0	4.73	2.96	1.78	1.18	0
32	2		4	1	0	1	3.19048	5.33333	70	72.5	2.5	11.6667	55	66.6667	1	5.33333	105	96.13	90.87	62.17	95.81	26.25	20	92.38	54.29	13.33	10.48	0	2.86	0	0	7.62	2.86	9.52	20	4.76	2.86	4.76	0	18.1	5.71	5.71	0	0	0.95	6.67	5.71	0.95	0
33	1		4	1	0	1	2.85714	3.33333	75.5	87.5	12	8	58.6667	66.6667	1	3.33333	179	84.56	63.12	30.13	46.35	16.27	21.79	81.01	50.84	13.97	4.47	1.68	1.68	0	0	1.12	9.5	8.94	14.53	8.38	2.79	3.91	1.12	15.64	4.47	3.35	1.68	0	2.23	4.47	2.79	1.68	0.56
37	1		2	1	0	1	3.61905	2.66667	61	39.5	-21.5	-17.6667	51	33.3333	1	2.66667	83	61.48	64.13	24.54	87.64	16.6	26.51	90.36	55.42	10.84	4.82	0	1.2	0	0	3.61	6.02	7.23	13.25	12.05	4.82	7.23	2.41	18.07	1.2	0	0	0	6.02	8.43	6.02	2.41	1.2
42	1		6	1	0	1	3.61905	2	92.5	89	-3.5	-5.66667	80	74.3333	1	2	265	65.23	71.43	40.94	1	22.08	24.91	87.55	50.19	9.81	2.64	1.13	0.38	0	0	1.13	7.17	6.79	12.83	7.17	7.17	10.19	0.75	14.72	4.15	2.26	1.51	1.89	2.26	9.06	2.64	6.42	3.4
28	2		5	1	0	1	3.7619	2	60	39.5	-20.5	-10.6667	45.3333	34.6667	1	2	339	95.39	41.83	34.35	79.53	30.82	22.71	76.99	53.39	7.67	1.47	0.29	0.59	0	0	0.59	6.19	12.98	16.52	7.96	4.42	5.31	1.47	11.5	5.31	3.24	1.47	0.59	3.83	4.72	3.83	0.88	0.29
66	2		4	1	0	1	3.7619	2	71.5	77.5	6	19.3333	50	69.3333	1	2	96	83.54	76.7	3.9	25.77	19.2	23.96	82.29	51.04	7.29	3.12	0	1.04	0	0	2.08	4.17	14.58	10.42	9.38	6.25	9.38	0	11.46	2.08	0	6.25	1.04	4.17	4.17	2.08	2.08	1.04
28	1		6	1	0	1	4.14286	5	90	90	0	0	76.6667	76.6667	1	5	221	43.96	60.71	19.49	94.64	15.79	14.48	90.95	59.73	15.84	4.07	0.45	0.45	0	0	3.17	11.76	6.79	14.93	12.67	5.43	8.14	2.71	21.72	6.33	4.52	2.71	0.45	2.71	7.24	5.88	1.36	0.45
30	2		4	1	0	1	3.95238	2	56	51.5	-4.5	6.66667	37.3333	44	1	2	80	87.27	84.14	21.42	25.77	26.67	28.75	86.25	50	10	5	0	0	0	0	5	5	11.25	12.5	6.25	6.25	6.25	0	11.25	5	2.5	1.25	2.5	3.75	3.75	1.25	1.25	0
31	1		3	1	0	1	3.38095	3	81	49	-32	-21.6667	59	37.3333	1	3	296	60.49	47.3	67.05	1.57	22.77	18.58	88.51	56.76	13.85	5.74	3.38	0	0	0.34	2.03	8.11	8.11	14.53	8.78	6.08	8.78	2.36	15.2	3.72	2.03	3.04	0.34	2.03	3.72	0.34	3.38	0.34
20	1		3	1	0	1	3.80952	1	60	32	-28	-17.3333	45.6667	28.3333	1	1	128	96.62	70.79	22.19	3.45	18.29	22.66	77.34	46.88	6.25	0.78	0	0	0	0	0.78	5.47	12.5	14.84	7.03	3.12	6.25	0	8.59	1.56	0.78	1.56	0	0.78	3.91	0.78	3.12	1.56
26	2		4	1	0	1	4.71429	3.66667	62.5	85	22.5	27	41.6667	68.6667	1	3.66667	272	90.07	82.11	14.7	53.41	22.67	22.43	82.72	52.94	10.66	3.31	0	2.94	0	0	0.37	7.35	9.93	17.28	8.09	2.94	8.09	0.37	11.76	5.88	4.41	0.74	0	2.94	5.88	3.68	2.21	0.37
47	1		4	1	0	1	3.7619	1.66667	61.5	61.5	0	15.3333	42.6667	58	1	1.66667	208	80.05	44.27	15.48	84.92	29.71	27.4	84.13	48.08	6.73	1.44	1.44	0	0	0	0	5.29	7.21	14.42	10.58	4.81	7.69	0.96	15.87	2.4	2.88	2.4	0	2.88	10.1	6.73	3.37	0.96
39	1		3	1	0	1	3.19048	2	69	69	0	-8.33333	54.3333	46	1	2	356	92.16	77.59	37.57	35.59	29.67	22.19	85.96	57.87	11.24	4.78	1.12	2.53	0	0.28	0.84	6.46	11.8	18.26	8.71	3.93	6.74	0.56	14.89	4.21	3.93	3.09	0.84	2.81	3.93	2.25	1.69	0.56
28	1		3	1	0	1	4.90476	4.66667	75.5	75.5	0	4.66667	66	70.6667	1	4.66667	141	55.11	73.84	25.35	52.37	23.5	17.73	87.94	56.74	14.18	6.38	0	0	0	0	6.38	7.8	4.96	14.89	10.64	8.51	4.96	0.71	21.99	3.55	2.13	1.42	0	1.42	7.09	4.26	2.84	0
65	2		5	1	0	1	2.19048	2	78.5	71.5	-7	-2	53.6667	51.6667	1	2	77	74.6	25.8	65.41	2.61	19.25	36.36	76.62	49.35	6.49	0	0	0	0	0	0	6.49	11.69	7.79	7.79	2.6	12.99	1.3	11.69	1.3	2.6	1.3	0	2.6	5.19	1.3	3.9	0
22	2		5	1	0	1	4.95238	2	90.5	90.5	0	0	68.6667	68.6667	1	2	208	86.84	53.85	19.62	62.24	20.8	31.73	81.25	49.52	5.77	0.96	0	0	0	0	0.96	4.81	9.13	13.94	10.58	2.88	8.17	0.96	15.38	5.29	4.81	1.44	2.4	3.85	5.77	3.85	1.92	0.48
27	1		4	1	0	1	3.04762	1.33333	49.5	33	-16.5	-16	43.3333	27.3333	1	1.33333	142	73.94	82.01	21.16	15.81	14.2	22.54	84.51	55.63	10.56	4.23	0	3.52	0	0	0.7	6.34	9.15	14.08	9.15	7.75	5.63	2.11	14.79	1.41	1.41	1.41	0.7	2.82	2.11	0.7	1.41	0.7
21	2		4	1	0	1	3.42857	2	57.5	75	17.5	23.3333	38.3333	61.6667	1	2	149	99	52.68	53.18	37.65	29.8	24.83	83.89	51.01	5.37	0.67	0	0	0	0	0.67	4.7	15.44	18.79	4.03	3.36	7.38	0.67	8.72	4.7	4.7	1.34	2.01	1.34	3.36	2.01	1.34	0
37	2		4	1	0	1	3.7619	1	88.5	87.5	-1	-0.333333	80.3333	80	1	1	120	84.62	82.04	65.14	40.79	30	15.83	90.83	55	15	8.33	2.5	5.83	0	0	0	6.67	9.17	17.5	5	2.5	10	0.83	16.67	8.33	4.17	0.83	0.83	3.33	2.5	1.67	0.83	0
34	1		6	1	0	1	3.14286	2	50.5	45	-5.5	-3.66667	40.3333	36.6667	1	2	79	98.28	73.66	8.23	9.98	39.5	27.85	73.42	45.57	7.59	1.27	0	0	0	0	1.27	6.33	10.13	18.99	1.27	3.8	7.59	0	2.53	3.8	3.8	2.53	2.53	3.8	1.27	0	1.27	0
23	1		4	1	0	1	3.14286	1	79	33	-46	-27.6667	56.6667	29	1	1	226	68.61	63.85	48.64	33.4	22.6	23.89	84.96	53.98	9.29	3.98	0.44	0.88	0	0	2.65	5.31	9.29	11.95	9.73	6.64	8.85	0.88	14.16	1.33	0.88	1.77	0.44	2.21	3.98	2.21	1.77	0.44
33	2		5	1	0	1	3.57143	1	74	56.5	-17.5	-7.33333	59.3333	52	1	1	142	45.49	28.65	95.18	15.81	20.29	20.42	88.73	59.15	20.42	5.63	4.23	0.7	0	0	0.7	14.79	7.04	11.97	9.15	6.34	3.52	2.11	19.01	3.52	0.7	2.11	0	1.41	5.63	2.11	2.82	0.7
22	2		3	1	0	1	2.90476	2	49.5	43	-6.5	-0.333333	33	32.6667	1	2	95	83.4	62.4	14.82	65.65	13.57	17.89	87.37	55.79	7.37	1.05	0	0	0	0	1.05	6.32	10.53	13.68	12.63	6.32	5.26	0	20	5.26	4.21	2.11	1.05	6.32	6.32	4.21	2.11	1.05
35	2		4	1	0	1	3.2381	2.66667	51	55.5	4.5	5	44	49	1	2.66667	273	85.95	54.38	32.73	32.04	19.5	25.27	82.78	49.82	7.33	1.47	0	0.73	0	0	0.73	5.86	8.79	14.65	10.62	4.03	5.86	1.47	15.75	2.93	1.47	1.1	0.73	3.3	2.93	1.47	1.1	0.73
18	1		2	1	0	1	2.66667	4	70	68	-2	4	59	63	1	4	164	81.23	81.99	14.43	93.1	27.33	17.07	90.85	56.71	10.37	4.88	0	1.22	0	0	3.66	5.49	9.76	17.07	9.76	4.27	10.37	0.61	14.02	10.37	9.15	2.44	0	5.49	6.71	5.49	1.22	1.22
43	1		5	1	0	1	3	2.33333	23	28.5	5.5	4.33333	20.3333	24.6667	1	2.33333	118	89.5	84.55	13.59	92.9	19.67	17.8	83.05	56.78	8.47	5.08	0	3.39	0	0	1.69	3.39	13.56	14.41	12.71	2.54	5.93	1.69	16.1	2.54	2.54	0.85	1.69	1.69	5.93	5.08	0.85	0
24	1		5	1	0	1	2.7619	1.66667	65	50	-15	-5	43.3333	38.3333	1	1.66667	179	93.76	69.24	14.02	3.87	22.38	12.85	84.36	58.1	10.61	4.47	0.56	2.79	0	0.56	0.56	6.15	15.64	14.53	8.38	3.91	5.59	1.12	16.2	2.23	1.12	0.56	0.56	0	6.7	2.23	4.47	0.56
27	2		4	1	0	1	5	2.66667	80.5	91	10.5	34.6667	53.6667	88.3333	1	2.66667	121	95.27	37.05	37	14.38	17.29	22.31	75.21	42.98	4.13	1.65	0.83	0	0	0	0.83	2.48	11.57	11.57	6.61	2.48	5.79	1.65	11.57	3.31	1.65	0	0.83	0	7.44	3.31	4.13	2.48
24	2		5	1	0	1	2.95238	6	13.5	100	86.5	90.6667	9.33333	100	1	6	258	90.82	71.95	34.47	62.52	25.8	28.68	86.43	54.65	13.18	5.81	1.16	0.39	0.39	0	3.88	7.36	12.02	15.12	6.59	3.49	5.04	1.16	11.24	1.55	1.16	1.16	1.94	1.94	6.59	4.26	2.33	1.16
31	1		4	1	0	1	3.2381	4	51	51	0	-0.666667	45.3333	44.6667	1	4	195	71.92	34.06	60.3	73.64	21.67	24.62	79.49	51.28	10.26	5.13	0	0	0	0	5.13	5.13	6.67	13.85	6.67	6.67	6.67	3.08	10.77	2.56	1.03	0.51	2.05	1.03	2.56	2.56	0	0
32	1		4	1	0	1	3.61905	6	98.5	93.5	-5	3	67.3333	70.3333	1	6	209	76.13	66.67	26.46	5.42	19	19.62	89.95	53.59	11.96	4.31	0.96	0.96	0	0	2.39	7.66	6.22	17.22	11	4.78	5.74	0.96	21.53	4.78	3.83	1.44	0	1.91	10.53	4.31	6.22	1.91
29	2		4	1	0	1	4.47619	4.33333	78.5	56.5	-22	-43.6667	85.6667	42	1	4.33333	86	98.39	63.65	1.67	47.26	21.5	29.07	75.58	47.67	9.3	1.16	0	1.16	0	0	0	8.14	13.95	15.12	6.98	0	3.49	0	13.95	1.16	1.16	2.33	1.16	2.33	3.49	2.33	1.16	1.16
34	2		4	1	0	1	3.85714	2.33333	60	60	0	10	43.3333	53.3333	1	2.33333	108	94.08	53.7	28.5	77	18	20.37	82.41	51.85	4.63	0	0	0	0	0	0	4.63	13.89	13.89	8.33	3.7	9.26	0.93	13.89	5.56	3.7	0.93	0	1.85	9.26	5.56	2.78	1.85
26	2		5	1	0	1	4.47619	5	65.5	91	25.5	29	46.6667	75.6667	1	5	268	97.86	65.94	22.25	15.31	24.36	20.9	86.57	52.99	7.09	2.24	0	1.49	0	0	0.75	4.85	13.06	18.28	7.09	2.61	7.09	0	12.69	4.85	2.99	0.37	1.12	3.73	7.46	3.36	4.1	0.75
19	1		3	1	0	1	3.95238	3	84.5	72.5	-12	-3	63.3333	60.3333	1	3	90	67.88	45.57	58.07	67.75	18	20	83.33	52.22	8.89	1.11	0	0	0	0	1.11	7.78	7.78	12.22	14.44	4.44	6.67	0	18.89	10	8.89	0	0	6.67	4.44	3.33	1.11	0
44	1		2	1	0	1	2.66667	4	39.5	83	43.5	47	26.3333	73.3333	1	4	76	17.17	39.61	50.35	50.32	12.67	11.84	92.11	59.21	18.42	6.58	3.95	1.32	0	0	1.32	11.84	1.32	15.79	7.89	11.84	11.84	1.32	21.05	7.89	6.58	1.32	0	9.21	3.95	2.63	1.32	1.32
34	2		6	1	0	1	3.42857	1	51	36	-15	-27	51	24	1	1	84	29.3	40.6	13.15	70.57	12	17.86	79.76	59.52	13.1	1.19	0	0	0	0	1.19	11.9	8.33	10.71	9.52	11.9	10.71	2.38	15.48	3.57	2.38	0	0	3.57	2.38	2.38	0	0
43	2		4	1	0	1	3.85714	2	60	41.5	-18.5	-12.3333	50	37.6667	1	2	95	85.21	41.67	8.16	92.71	19	32.63	75.79	46.32	7.37	1.05	0	0	0	0	1.05	6.32	9.47	12.63	7.37	3.16	9.47	1.05	9.47	7.37	4.21	0	2.11	2.11	8.42	6.32	2.11	0
30	2		5	1	0	1	3.28571	4.33333	62.5	39.5	-23	-6.66667	54.3333	47.6667	1	4.33333	25	88.69	50	69.14	25.77	8.33	16	84	60	8	4	0	0	0	0	4	4	12	16	16	0	8	0	32	0	0	0	0	0	0	0	0	0
28	2		6	1	0	1	2.14286	4	79	82.5	3.5	3.66667	53.3333	57	1	4	142	43.5	44.41	46.15	65.79	17.75	25.35	90.14	59.15	15.49	2.82	1.41	0	0	0	1.41	12.68	9.15	10.56	14.08	4.93	7.75	0.7	19.72	6.34	4.23	3.52	2.82	1.41	7.75	4.93	2.82	2.11
34	2		3	1	0	1	2.2381	3.66667	40.5	67.5	27	29.3333	30	59.3333	1	3.66667	105	82.95	82.96	21.13	43.09	15	15.24	84.76	60	14.29	2.86	0	0	0	0	2.86	11.43	13.33	15.24	8.57	6.67	5.71	0.95	14.29	6.67	5.71	5.71	0	3.81	2.86	1.9	0.95	0.95
0.3	2		4	1	0	1	2.28571	1	100	86	-14	-7.33333	69.6667	62.3333	1	1	212	82.22	62.93	14.39	25.77	13.25	22.17	83.96	58.02	13.21	5.19	0.94	2.83	0	0.47	0.94	8.02	13.21	12.74	9.91	3.3	5.66	1.89	14.62	1.89	1.42	4.25	0.47	1.89	5.66	2.83	2.83	0
27	2		4	1	0	1	3.66667	4.33333	74	85.5	11.5	34.6667	49.3333	84	1	4.33333	123	95.79	62.75	83.44	56.48	24.6	33.33	81.3	45.53	5.69	4.07	0	0.81	0	0	3.25	1.63	8.94	16.26	7.32	0.81	6.5	1.63	10.57	5.69	2.44	0.81	0	1.63	4.88	3.25	1.63	0.81
56	1		3	1	0	1	2.85	7	100	100	0	16.6667	80	96.6667	1	7	98	48.63	72.97	27.14	44.45	24.5	15.31	86.73	60.2	16.33	7.14	0	0	0	0	7.14	9.18	7.14	13.27	18.37	2.04	4.08	1.02	22.45	5.1	3.06	2.04	1.02	1.02	5.1	3.06	2.04	0
29	1		2	1	0	1	3.28571	4.33333	90	90	0	13.3333	65	78.3333	1	4.33333	139	99	74.14	19.44	1	19.86	23.02	84.17	48.2	4.32	2.88	0	2.16	0	0	0.72	1.44	15.11	17.99	4.32	2.88	5.76	0.72	8.63	5.76	4.32	0	2.16	5.04	9.35	2.88	6.47	4.32
38	2		6	1	0	1	4.47619	1.33333	53	91.5	38.5	35.6667	53.6667	89.3333	1	1.33333	39	43.96	69.6	78.04	2.7	9.75	23.08	94.87	56.41	17.95	5.13	2.56	2.56	0	0	0	12.82	5.13	12.82	10.26	5.13	7.69	0	23.08	5.13	5.13	0	2.56	2.56	7.69	2.56	5.13	0
50	2		3	1	0	1	4.04762	6	9.5	73	63.5	48.3333	6.33333	54.6667	1	6	128	79.58	29.21	35.37	55.21	21.33	10.94	81.25	57.03	10.16	3.12	3.12	0	0	0	0	7.03	8.59	15.62	11.72	0.78	9.38	1.56	18.75	3.91	3.91	1.56	0.78	2.34	3.12	2.34	0.78	0
23	2		3	1	0	1	1.85714	3	57.5	65	7.5	15	48.3333	63.3333	1	3	134	91.76	52.99	26.12	8.14	22.33	11.94	80.6	54.48	9.7	0.75	0	0	0	0	0.75	8.96	11.19	15.67	11.19	1.49	5.97	0	18.66	4.48	2.99	0	1.49	4.48	3.73	0.75	2.24	0.75
28	2		2	1	0	1	3	5.66667	60.5	60	-0.5	-0.666667	60.6667	60	1	5.66667	132	68.01	56.02	74.76	39.3	16.5	20.45	90.15	57.58	7.58	1.52	0	0	0.76	0	0.76	6.06	9.85	12.88	16.67	3.79	7.58	1.52	20.45	4.55	2.27	0.76	0.76	4.55	8.33	4.55	3.79	0.76
30	2		4	1	0	1	3	4	51	51	0	0	51	51	1	4	36	54.29	71.09	11.8	77	12	19.44	80.56	58.33	13.89	5.56	0	5.56	0	0	0	8.33	5.56	16.67	13.89	5.56	5.56	2.78	27.78	2.78	0	2.78	2.78	0	8.33	5.56	2.78	0
44	1		5	1	0	1	4	4.66667	92.5	95	2.5	4	90.3333	94.3333	1	4.66667	187	93.26	54.27	35.16	25.77	23.38	22.46	84.49	49.2	5.35	1.6	0	0	0	0	1.6	3.74	13.37	12.83	7.49	3.74	9.09	0.53	14.97	6.95	3.74	2.67	0.53	3.74	6.42	3.21	3.21	1.07
29	2		4	1	0	1	4.52381	6	75.5	75.5	0	14.3333	50.6667	65	1	6	88	17.39	75.24	25.48	46.73	14.67	17.05	89.77	63.64	21.59	13.64	1.14	1.14	0	5.68	5.68	7.95	5.68	10.23	10.23	5.68	6.82	5.68	19.32	2.27	1.14	2.27	0	1.14	5.68	3.41	2.27	1.14
44	1		4	1	0	1	2.52381	2.66667	53.5	76	22.5	25	40.6667	65.6667	1	2.66667	95	92.23	33.68	24.41	82.36	31.67	17.89	89.47	49.47	10.53	2.11	0	0	0	0	2.11	8.42	7.37	17.89	5.26	4.21	4.21	2.11	15.79	5.26	5.26	1.05	1.05	5.26	5.26	4.21	1.05	0
35	1		4	1	0	1	2.19048	6	82.5	85	2.5	23.3333	55	78.3333	1	6	227	94.05	42.99	45.13	50.43	32.43	20.26	82.82	54.19	10.57	0.88	0.88	0	0	0	0	9.69	10.13	18.06	8.81	3.96	3.52	0.44	14.54	3.96	3.08	1.32	0.88	1.32	3.52	2.2	0.88	0
33	2		4	1	0	1	3.09524	4	84	68	-16	-10.3333	66	55.6667	1	4	149	73.68	65.65	12.49	84.81	21.29	16.11	89.93	55.7	10.07	2.68	0	1.34	0	0	1.34	7.38	8.72	13.42	12.75	4.03	6.71	0.67	20.13	2.68	3.36	0	1.34	2.68	4.7	4.03	0.67	0
34	1		3	1	0	1	3.2381	4	81	51	-30	-8.33333	57	48.6667	1	4	129	29.02	67.9	3.47	1.46	18.43	18.6	87.6	54.26	11.63	1.55	0	0.78	0	0.78	0	10.08	5.43	10.08	9.3	10.85	9.3	3.1	19.38	3.88	3.88	3.1	0	3.88	16.28	6.2	9.3	3.1
30	2		4	1	0	1	3.66667	2	78	100	22	19.6667	73.3333	93	1	2	122	53.65	71.69	31.05	25.77	24.4	18.85	91.8	55.74	14.75	9.02	0.82	1.64	0	3.28	3.28	5.74	7.38	11.48	14.75	1.64	6.56	0.82	22.13	0.82	0.82	0.82	0.82	4.1	3.28	1.64	1.64	0
22	2		3	1	0	1	3.57143	2.66667	55	55	0	11.6667	36.6667	48.3333	1	2.66667	198	94.95	61.92	58.07	18.34	19.8	18.69	86.87	48.99	7.07	2.53	0	1.01	0	0	1.52	4.55	12.12	14.65	7.07	4.04	5.56	1.01	12.12	9.09	5.05	1.52	0	7.07	5.56	2.02	2.53	0.51
32	2		4	1	0	1	3.38095	2	39.5	66.5	27	18	33.3333	51.3333	1	2	17	99	50	66.34	1	17	23.53	82.35	52.94	11.76	5.88	0	0	0	0	5.88	5.88	11.76	23.53	5.88	0	5.88	0	11.76	5.88	5.88	0	0	0	11.76	0	5.88	5.88
32	1		5	1	0	1	3.3	2	70	87	17	21.3333	46.6667	68	1	2	168	75.46	45.27	13.15	10.67	18.67	23.81	83.33	50	13.69	4.17	1.79	0	0	0	2.38	9.52	7.74	13.69	7.74	4.17	5.36	1.79	15.48	4.17	1.79	2.38	1.19	3.57	7.14	2.98	4.17	1.19
25	2		4	1	0	1	3.85714	2.33333	50.5	37.5	-13	-6.66667	36.6667	30	1	2.33333	182	92.73	50	15.2	45.98	18.2	24.73	83.52	48.35	7.14	2.75	1.1	0.55	0	0	1.1	4.4	11.54	13.74	7.14	4.95	6.04	0.55	12.64	4.4	3.3	0.55	1.65	0.55	5.49	3.3	2.2	1.1
38	2		5	1	0	1	2.28571	1.33333	75	75	0	2.66667	60	62.6667	1	1.33333	294	74.88	78.3	35.11	25.77	24.5	22.45	85.71	54.76	14.97	7.48	0.68	1.7	0.34	0	4.76	7.48	8.16	14.63	8.84	2.38	6.46	1.7	11.56	4.76	2.72	1.02	0.34	3.06	6.12	3.06	3.06	1.02
30	1		4	1	0	1	4.61905	5.33333	50	49.5	-0.5	17	33.3333	50.3333	1	5.33333	104	93.26	50	44.66	25.77	20.8	21.15	80.77	52.88	9.62	1.92	0	1.92	0	0	0	7.69	12.5	16.35	6.73	3.85	5.77	2.88	15.38	1.92	1.92	0	0.96	2.88	3.85	1.92	1.92	0
22	2		4	1	0	1	3.85714	5	70	60	-10	-14.6667	73.6667	59	1	5	31	45.37	50	99	1.23	31	25.81	90.32	61.29	19.35	3.23	0	3.23	0	0	0	16.13	9.68	9.68	6.45	6.45	6.45	3.23	12.9	16.13	3.23	3.23	0	3.23	3.23	0	3.23	0
30	1		5	1	0	1	2.57143	2.33333	60.5	65.5	5	11.6667	41.6667	53.3333	1	2.33333	91	97.5	74.53	6.88	67.32	22.75	23.08	72.53	43.96	3.3	2.2	1.1	0	0	0	1.1	1.1	13.19	13.19	9.89	0	6.59	0	17.58	4.4	3.3	0	0	0	4.4	3.3	1.1	0
39	2		4	1	0	1	4.09524	1	100	100	0	0	91.6667	91.6667	1	1	125	99	59.48	3.88	7.37	20.83	28	72.8	49.6	8	1.6	0.8	0	0	0	0.8	6.4	18.4	13.6	4	1.6	5.6	0	8	4	2.4	0.8	0	2.4	4.8	1.6	3.2	0
77	2		3	1	0	1	2.95238	3.66667	55.5	65	9.5	6.33333	37	43.3333	1	3.66667	93	88.27	22.59	78.86	45.52	13.29	20.43	81.72	49.46	7.53	1.08	1.08	0	0	0	0	6.45	11.83	11.83	10.75	4.3	3.23	2.15	16.13	8.6	5.38	1.08	1.08	6.45	5.38	3.23	2.15	0
22	1		4	1	0	1	4.04762	1	72	47.5	-24.5	-15.3333	51.3333	36	1	1	135	16.09	38.33	18.21	25.77	19.29	27.41	82.96	52.59	8.15	1.48	0.74	0.74	0	0	0	6.67	5.93	6.67	14.07	8.89	12.59	3.7	21.48	5.93	2.22	3.7	0.74	4.44	2.22	0.74	0.74	0.74
62	1		5	1	0	1	3.19048	6	40.5	81.5	41	48	27	75	1	6	57	73.21	63.73	72.35	1	9.5	17.54	85.96	56.14	17.54	7.02	1.75	3.51	0	0	1.75	10.53	8.77	15.79	8.77	3.51	3.51	3.51	17.54	3.51	1.75	0	0	1.75	7.02	0	7.02	3.51
27	1		4	1	0	1	3.57143	4.33333	12.5	21	8.5	9	12.3333	21.3333	1	4.33333	193	49.16	52.07	23.07	87.76	24.12	15.03	89.12	60.62	13.99	5.18	2.07	1.55	0	0	1.55	8.81	6.74	15.03	11.92	5.7	8.29	3.11	19.17	6.74	3.63	1.55	1.04	2.07	4.15	3.63	0	0
37	2		4	1	0	1	4.09524	1.66667	80	77.5	-2.5	-1.66667	66.6667	65	1	1.66667	222	91.92	50	45.17	59.92	27.75	29.73	83.78	48.65	7.21	2.25	0	0	0	0	2.25	4.95	11.26	12.61	6.31	3.15	7.21	1.35	10.81	4.5	3.6	0.45	0.45	2.25	9.46	5.41	3.6	0.9
26	1		4	1	0	1	3.7619	2	65	54	-11	-5.33333	53	47.6667	1	2	172	77.3	52.33	83.08	69.6	21.5	24.42	84.3	56.4	12.21	2.91	0	1.16	0	0	1.74	9.3	9.88	15.7	6.98	5.23	11.05	0.58	11.63	5.23	5.23	1.74	0.58	1.74	3.49	2.91	0.58	0.58
20	3	Non-binary	2	1	0	1	3.33333	1	75	50	-25	-16.6667	50	33.3333	1	1	179	87.23	61.01	21.18	57.46	19.89	18.44	83.24	54.75	13.41	4.47	0.56	2.79	0	0	1.12	8.94	9.5	16.76	11.17	1.68	3.91	1.12	17.32	3.35	2.79	1.12	1.68	3.91	6.15	3.91	2.23	0
22	1		4	1	0	1	3.28571	3.33333	68	68.5	0.5	7.33333	50	57.3333	1	3.33333	178	67.47	65.31	79.03	11.29	14.83	17.42	87.64	55.62	12.36	5.06	0.56	1.69	0	0	2.81	7.3	8.43	14.04	10.11	6.74	7.3	0.56	17.98	4.49	3.93	1.12	1.69	3.37	4.49	1.69	2.81	0.56
32	2		4	1	0	1	3.42857	2.33333	57.5	47.5	-10	-5	41.6667	36.6667	1	2.33333	152	81.2	83.82	71.13	50.32	21.71	18.42	84.21	54.61	14.47	5.92	0.66	4.61	0	0	0.66	8.55	8.55	16.45	9.87	3.95	3.95	1.32	15.79	3.29	0	1.32	0	1.97	5.26	3.29	1.97	0.66
34	1		4	1	0	1	3.7619	3.66667	38.5	100	61.5	66.3333	26.3333	92.6667	1	3.66667	83	92.08	45.21	9.84	10.54	13.83	12.05	81.93	51.81	4.82	0	0	0	0	0	0	4.82	12.05	14.46	13.25	2.41	6.02	1.2	21.69	2.41	2.41	0	0	1.2	6.02	2.41	3.61	0
29	2		5	1	0	1	4	3	35.5	88.5	53	52	35	87	1	3	117	95.9	56.8	30.55	6.64	23.4	23.08	78.63	47.01	8.55	1.71	0	0	0	0	1.71	6.84	8.55	19.66	6.84	2.56	5.98	0.85	14.53	7.69	5.13	0.85	0.85	1.71	4.27	0.85	2.56	0.85
39	2		3	1	0	1	3.80952	4.33333	68	68.5	0.5	4.66667	47.6667	52.3333	1	4.33333	86	97.66	45.37	27.67	47.26	17.2	26.74	79.07	48.84	6.98	4.65	1.16	0	0	0	3.49	2.33	9.3	20.93	4.65	2.33	5.81	3.49	8.14	2.33	2.33	0	1.16	1.16	4.65	2.33	1.16	0
19	2		6	1	0	1	4	4	50	50	0	26.6667	33.3333	60	1	4	106	68.63	46.23	48.36	1	17.67	18.87	83.02	55.66	10.38	7.55	2.83	0.94	0	0	3.77	2.83	8.49	15.09	14.15	5.66	3.77	3.77	18.87	5.66	5.66	0.94	0.94	3.77	9.43	2.83	6.6	0.94
20	1		3	1	0	1	4.19048	4	59.5	81	21.5	18	42.6667	60.6667	1	4	227	63.01	63.79	31.22	25.77	17.46	20.7	91.63	55.95	10.57	1.76	0	0	0	0	1.76	8.81	7.49	14.1	11.01	5.73	9.25	1.32	19.38	3.08	2.64	3.08	0.44	4.41	2.64	1.32	1.32	0.44
18	2		2	1	0	1	3.90476	1.66667	64.5	65.5	1	2.66667	55	57.6667	1	1.66667	158	90.57	39.99	16.64	25.77	31.6	25.32	78.48	50	8.23	0.63	0.63	0	0	0	0	7.59	10.76	15.82	8.23	3.8	6.96	1.9	13.92	6.33	3.16	1.9	0.63	3.16	3.8	1.9	1.9	0.63
42	2		4	1	0	1	3.57143	4.66667	56.5	71	14.5	33	38.3333	71.3333	1	4.66667	107	77.7	74.36	29.43	13.19	21.4	18.69	85.05	56.07	13.08	3.74	0	1.87	0	0	1.87	9.35	9.35	14.95	9.35	5.61	5.61	0.93	14.02	3.74	1.87	5.61	0	2.8	6.54	2.8	3.74	0
31	2		4	1	0	1	3.38095	4	50	85.5	35.5	40.3333	33.3333	73.6667	1	4	130	37.56	89.07	24.83	81.28	13	19.23	91.54	55.38	17.69	10.77	3.08	3.08	0.77	0	3.85	6.92	6.15	10.77	9.23	4.62	8.46	2.31	18.46	3.08	1.54	0.77	0.77	2.31	7.69	5.38	2.31	0.77
67	1		2	1	0	1	3.61905	6	79	97.5	18.5	37.6667	54	91.6667	1	6	165	90.7	66.44	66.98	5.95	27.5	16.36	74.55	47.27	8.48	3.03	0	0	0	0	3.03	5.45	10.91	13.94	4.85	3.03	9.7	1.21	10.91	4.24	1.82	1.21	2.42	2.42	3.03	0.61	2.42	0.61
38	2		6	1	0	1	5	1	72	47	-25	-19.6667	51	31.3333	1	1	171	88.56	70.08	6.05	25.77	24.43	28.07	76.02	47.37	6.43	1.17	0	0	0.58	0	0.58	5.26	11.11	12.28	8.77	5.26	7.02	0	14.62	1.75	1.75	2.34	0.58	1.75	9.36	4.68	4.68	0.58
29	2		5	1	0	1	3.52381	1.33333	40.5	25	-15.5	-7	27	20	1	1.33333	225	96.48	65.56	22.39	50.67	22.5	27.11	79.11	47.11	8.89	2.67	0	0.44	0	0	2.22	6.22	10.67	16.89	6.67	1.78	5.78	0	10.67	4.89	3.56	1.33	0	2.22	4	2.67	1.33	0.44
33	1		5	1	0	1	3.80952	5.33333	79	79	0	15.6667	56	71.6667	1	5.33333	170	84.96	74.13	17.08	6.29	28.33	22.94	90.59	52.94	8.24	5.88	0	0	0	0	5.88	2.35	7.06	18.24	9.41	4.71	6.47	2.94	14.12	4.12	3.53	1.18	0.59	4.71	5.88	1.76	3.53	0
67	1		5	1	0	1	2.90476	3	51.5	57	5.5	8.66667	47.3333	56	1	3	166	72.33	45.21	66.13	17.07	27.67	10.24	89.76	65.06	10.84	3.61	0.6	3.01	0	0	0	7.23	9.04	18.67	15.66	5.42	5.42	3.01	17.47	4.22	2.41	0	0	5.42	0.6	0	0.6	0
27	1		3	1	0	1	3.57143	2.33333	52.5	77.5	25	33.3333	35	68.3333	1	2.33333	306	81.94	52.61	58.07	25.77	27.82	21.9	81.37	53.92	7.19	0.98	0	0.33	0	0	0.65	6.21	9.8	15.69	10.13	4.9	10.46	0.98	13.73	6.54	5.23	0.98	0.98	4.25	3.27	1.63	1.63	0.98
32	1		4	1	0	1	3.09524	2.33333	50	47.5	-2.5	3.33333	38.3333	41.6667	1	2.33333	151	34.6	62.97	30.15	25.77	21.57	29.14	83.44	54.3	17.88	7.28	1.32	2.65	0	0	3.31	10.6	5.3	9.27	7.28	4.64	8.61	2.65	13.91	1.32	1.32	0.66	1.32	2.65	5.3	2.65	2.65	0
27	2		5	1	0	1	1.95238	3.33333	67	58	-9	0.333333	48.3333	48.6667	1	3.33333	90	99	71.09	29.55	3.92	18	22.22	81.11	47.78	5.56	3.33	0	1.11	0	0	2.22	2.22	15.56	18.89	5.56	3.33	1.11	0	11.11	5.56	4.44	0	1.11	1.11	8.89	3.33	5.56	1.11
29	2		4	1	0	1	2.38095	2	36	50.5	14.5	18.3333	26.6667	45	1	2	105	72.97	42.44	13.15	78.19	26.25	20.95	80.95	59.05	16.19	3.81	0.95	0	0	0	2.86	12.38	10.48	13.33	11.43	3.81	2.86	1.9	17.14	1.9	0.95	0	0.95	1.9	2.86	2.86	0	0
35	2		4	1	0	1	3.33333	4	60	85	25	26.6667	41.3333	68	1	4	138	71.39	61.42	59.64	25.77	19.71	23.91	85.51	52.17	11.59	1.45	0.72	0	0	0	0.72	10.14	7.25	14.49	13.77	4.35	4.35	0.72	15.94	3.62	2.17	2.17	0.72	3.62	4.35	2.17	2.17	1.45
56	1		3	1	0	1	3.2381	6	86	90	4	23.6667	59.6667	83.3333	1	6	136	91.79	81.12	12.07	38.87	17	27.94	80.88	47.79	8.82	2.94	0	1.47	0	0	1.47	5.88	11.03	13.24	9.56	2.94	4.41	0	12.5	4.41	1.47	0	1.47	2.94	5.15	2.94	2.21	1.47
42	1		4	1	0	1	3	4	80.5	81	0.5	4	53.6667	57.6667	1	4	86	93.26	40.82	77.74	3.52	21.5	16.28	86.05	58.14	9.3	1.16	1.16	0	0	0	0	8.14	12.79	19.77	11.63	2.33	6.98	2.33	15.12	4.65	3.49	0	0	1.16	4.65	1.16	3.49	1.16
28	1		4	1	0	1	3.61905	4	65	65	0	6.66667	43.3333	50	1	4	107	90.24	64.59	75.99	42.74	21.4	20.56	78.5	53.27	10.28	4.67	0	0.93	0.93	0	2.8	5.61	10.28	15.89	8.41	1.87	7.48	0.93	17.76	2.8	0.93	0	1.87	0	3.74	1.87	0.93	0
41	1		4	1	0	1	4.61905	4	90	90	0	1.66667	75	76.6667	1	4	239	84.58	35.31	63.13	79.23	23.9	28.45	83.26	50.21	8.37	1.67	0.84	0	0	0	0.84	6.69	9.21	14.23	6.69	5.02	8.79	1.26	13.39	5.86	3.77	1.67	0.42	2.93	6.28	4.6	1.67	1.26
32	2		4	1	0	1	3.28571	5.33333	79	82.5	3.5	9	57.6667	66.6667	1	5.33333	342	77.17	62.62	50.35	36.02	21.38	17.25	88.01	58.48	14.91	7.31	1.17	1.17	0.29	0	4.68	7.6	6.73	19.3	9.36	4.39	5.85	2.05	14.91	2.63	1.46	1.17	0.58	1.75	2.05	1.17	0.58	0
45	2		4	1	0	1	2.4	4	49.5	51	1.5	11	33	44	1	4	92	89.66	50	40.55	45.75	23	21.74	89.13	55.43	7.61	0	0	0	0	0	0	7.61	15.22	13.04	9.78	5.43	6.52	2.17	14.13	4.35	4.35	1.09	0	6.52	3.26	2.17	1.09	1.09
31	2		4	1	0	1	3.19048	4	58.5	74.5	16	25	45.3333	70.3333	1	4	123	88.6	68.71	17.73	56.48	17.57	21.14	86.18	58.54	8.94	4.07	0	0	0	0	4.07	4.88	10.57	19.51	10.57	6.5	7.32	0.81	17.89	3.25	3.25	1.63	0.81	1.63	4.88	3.25	1.63	0
37	1		3	1	0	1	4.04762	6	100	100	0	19	71	90	1	6	105	98.7	71.61	43.37	78.19	21	30.48	81.9	49.52	11.43	4.76	0	0.95	0	0	3.81	6.67	8.57	22.86	2.86	1.9	3.81	0.95	7.62	6.67	4.76	0.95	0.95	2.86	5.71	3.81	0.95	0
35	2		3	1	0	1	3.61905	1	45	49.5	4.5	6.66667	33	39.6667	1	1	146	95.91	63.4	25.9	76.42	24.33	21.92	81.51	50.68	6.85	2.05	0	1.37	0	0	0.68	4.79	10.27	17.81	7.53	1.37	8.9	0	9.59	4.79	4.11	0	1.37	4.11	5.48	4.11	1.37	0.68
38	2		4	1	0	1	3.52381	5	67.5	75	7.5	22	45	67	1	5	186	81.11	60.61	42.67	56.22	20.67	22.04	86.02	55.38	9.68	2.69	0	0	0	0	2.69	6.99	9.68	16.13	9.14	6.99	8.06	0.54	14.52	4.3	4.3	2.69	0	4.3	4.84	3.23	1.61	0
50	1		4	1	0	1	3.66667	4	75.5	100	24.5	32.6667	67.3333	100	1	4	107	73.52	64.59	59.41	77.39	13.38	26.17	85.05	50.47	11.21	2.8	0.93	0.93	0	0	0.93	7.48	9.35	12.15	5.61	7.48	6.54	2.8	14.02	2.8	0	2.8	0.93	0.93	6.54	4.67	1.87	0
22	1		5	1	0	1	5	4	44	66.5	22.5	20.3333	35	55.3333	1	4	95	64.39	62.4	64.06	45.09	15.83	24.21	86.32	55.79	11.58	4.21	2.11	1.05	0	0	1.05	7.37	8.42	12.63	14.74	2.11	5.26	3.16	23.16	1.05	0	0	1.05	0	5.26	3.16	2.11	1.05
22	1		4	1	0	1	3.2381	1	75.5	37.5	-38	-22	52	30	1	1	296	59.54	68.18	19.68	9.26	24.67	23.65	86.49	53.38	9.46	3.72	0	0.68	0	0	3.04	5.74	6.42	12.5	11.82	6.76	7.43	1.01	15.54	3.38	1.69	0.34	0.68	3.38	4.73	1.69	3.04	1.35
24	1		2	1	0	1	3.33333	6	57	56.5	-0.5	-3	45.3333	42.3333	1	6	120	62.04	79.76	37.98	57.28	20	15	93.33	61.67	17.5	9.17	2.5	1.67	0	0	5	8.33	5.83	17.5	11.67	5	5.83	0	25.83	1.67	2.5	0.83	0	0.83	3.33	2.5	0.83	0
54	1		6	1	0	1	3.19048	1.66667	85	85	0	0	60	60	1	1.66667	215	77.8	61	15.4	92.54	23.89	20	88.84	56.74	10.7	5.58	0	0.93	0	2.33	2.33	5.12	8.84	16.74	10.23	5.12	7.44	2.33	13.95	5.58	4.65	0.47	0	4.19	6.98	5.58	1.4	0.93
33	1		4	1	0	1	3	1.66667	77.5	67.5	-10	-12.6667	64.3333	51.6667	1	1.66667	109	94.08	73.97	8.71	42.41	18.17	19.27	81.65	50.46	6.42	2.75	0	0.92	0	0	1.83	3.67	11.01	16.51	8.26	5.5	6.42	0	19.27	3.67	4.59	1.83	0.92	1.83	2.75	1.83	0.92	0
58	2		3	1	0	1	3.95238	5.66667	90.5	95	4.5	9.33333	63.3333	72.6667	1	5.66667	75	88.69	50	27.06	75.29	25	20	88	46.67	5.33	1.33	0	0	0	0	1.33	4	8	16	4	4	13.33	1.33	14.67	5.33	5.33	0	0	6.67	6.67	4	1.33	0
40	2		5	1	0	1	4.7619	6.66667	100	100	0	0	100	100	1	6.66667	10	78.3	97.69	93.3	99	10	40	80	30	10	0	0	0	0	0	0	10	0	10	10	0	0	0	0	10	10	0	0	0	10	10	0	0
18	2		3	1	0	1	3.42857	3.66667	85	92.5	7.5	16.6667	61	77.6667	1	3.66667	120	55.06	89.42	70.13	40.79	15	22.5	89.17	55	15	8.33	0	3.33	0	0	5	6.67	5.83	13.33	10.83	2.5	7.5	2.5	19.17	4.17	3.33	0.83	0.83	0.83	5.83	3.33	2.5	0.83
52	2		6	1	0	1	3.2381	2	87.5	87.5	0	0	71.6667	71.6667	1	2	206	99	76.67	14.16	43.46	22.89	21.36	73.79	50	6.31	2.91	0	2.43	0	0	0.49	3.4	15.05	16.99	6.8	1.94	4.85	0.49	8.25	2.91	1.94	1.94	0.97	0	5.34	2.91	1.94	0
33	2		2	1	0	1	3.2381	1	80	28	-52	-34.6667	53.3333	18.6667	1	1	119	88.41	56.68	6.2	84.87	19.83	21.85	80.67	51.26	10.08	0	0	0	0	0	0	10.08	11.76	14.29	10.08	4.2	4.2	1.68	11.76	2.52	0.84	0	0	0.84	5.04	4.2	0.84	0
20	1		3	1	0	1	3.71429	3	70	70	0	-3.33333	60	56.6667	1	3	241	93.63	59.84	56.57	32.91	30.12	25.31	79.67	50.62	7.88	5.39	1.24	0.41	0	0	3.73	2.49	12.86	14.52	5.39	4.98	7.47	1.24	12.03	5.39	3.32	1.24	0.83	3.32	3.73	2.07	1.66	0.41
39	2		4	1	0	1	2.14286	3.66667	60.5	75	14.5	20.3333	50	70.3333	1	3.66667	50	47	65.56	43.37	25.77	16.67	22	88	56	12	6	0	4	0	0	2	6	8	10	10	6	8	4	22	4	2	2	0	2	8	4	4	0
25	1		4	1	0	1	3.61905	3.66667	72.5	64	-8.5	2.66667	51	53.6667	1	3.66667	182	99	64.99	25.41	67.32	36.4	31.87	76.92	45.05	4.95	1.1	0	0	0	0	1.1	3.85	13.19	18.13	3.85	1.65	5.49	0	9.34	2.75	3.3	2.2	0	0.55	6.59	4.4	2.2	1.1
29	1		4	1	0	1	4.90476	1	87.5	65	-22.5	-15.6667	60	44.3333	1	1	127	82.49	53.15	51.73	39.87	21.17	26.77	84.25	55.91	9.45	0.79	0	0.79	0	0	0	8.66	15.75	11.02	10.24	5.51	9.45	0	12.6	5.51	4.72	3.94	0	1.57	2.36	1.57	0.79	0.79
25	1		4	1	0	1	3.19048	3.33333	50	50	0	-13.3333	50	36.6667	1	3.33333	145	95.46	81.5	52.53	51.59	20.71	21.38	85.52	55.17	15.17	5.52	2.76	2.76	0	0	0	9.66	13.1	15.86	6.21	1.38	3.45	0	13.1	1.38	2.76	0	0	2.76	9.66	5.52	4.14	0.69
31	2		5	1	0	1	3.90476	1	83.5	78.5	-5	-3.33333	65.6667	62.3333	1	1	123	90.68	88.86	17.73	25.77	17.57	17.89	85.37	56.1	9.76	6.5	0	0	0	0	6.5	3.25	13.82	14.63	12.2	2.44	6.5	0	17.89	1.63	1.63	2.44	0.81	0.81	1.63	0.81	0.81	0
29	1		4	1	0	1	3.38095	1	50	50	0	0	36.6667	36.6667	1	1	169	88.49	57.06	9.18	79.65	21.12	24.85	77.51	52.07	9.47	0.59	0	0	0	0	0.59	8.88	11.24	14.2	8.28	2.37	8.28	1.18	14.2	2.96	2.37	0	0.59	1.18	6.51	4.73	1.78	0
32	2		5	1	0	1	2.52381	1.33333	65.5	68	2.5	14	55.6667	69.6667	1	1.33333	151	94.93	50	16.82	25.77	21.57	25.83	82.78	52.32	7.95	1.32	0	0	0	0	1.32	6.62	13.25	15.23	9.27	3.97	3.97	1.32	13.25	1.32	0.66	1.99	0	2.65	3.97	1.99	1.99	1.32
34	2		3	1	0	1	3.71429	6	38.5	92	53.5	64.6667	27.6667	92.3333	1	6	85	68.72	40.71	22.52	10.8	21.25	14.12	87.06	57.65	15.29	4.71	3.53	0	0	0	1.18	10.59	8.24	14.12	15.29	2.35	2.35	1.18	21.18	5.88	3.53	1.18	0	4.71	1.18	0	1.18	1.18
40	2		5	1	0	1	4.57143	6.66667	91.5	93	1.5	0.666667	90.6667	91.3333	1	6.66667	20	99	69.14	15.86	1	20	20	80	55	5	5	0	0	0	0	5	0	20	15	10	0	5	0	15	0	0	0	0	0	5	0	5	0
30	2		6	1	0	1	3.19048	5.33333	57	85	28	38.3333	40	78.3333	1	5.33333	126	85.16	53.17	19.65	25.77	25.2	26.19	85.71	53.17	11.11	1.59	0	0	0	0	1.59	9.52	11.11	14.29	8.73	4.76	7.14	0	14.29	7.14	5.56	2.38	0.79	3.17	7.94	3.97	3.97	1.59
19	1		3	1	0	1	4.47619	1.66667	57	59	2	1.33333	54.6667	56	1	1.66667	158	97.13	44.98	40.92	36.94	31.6	25.32	82.91	52.53	8.86	1.9	0	0	0	0	1.9	6.96	13.92	16.46	5.06	3.8	6.96	0	12.03	5.06	3.16	0.63	1.9	1.27	3.16	1.9	1.27	0
30	1		4	1	0	1	3.57143	2	66	73.5	7.5	7	55.6667	62.6667	1	2	129	97.34	59.18	59.75	25.77	18.43	25.58	85.27	51.16	10.08	0.78	0	0.78	0	0	0	9.3	10.85	18.6	5.43	3.1	3.1	1.55	14.73	4.65	4.65	2.33	0.78	3.1	6.2	3.1	3.1	0.78
28	1		4	1	0	1	4.47619	5.33333	63.5	51	-12.5	-11.6667	65.6667	54	1	5.33333	60	99	74.76	23.51	25.77	20	21.67	83.33	55	11.67	5	0	3.33	0	0	1.67	6.67	13.33	23.33	5	1.67	5	0	11.67	6.67	5	1.67	0	3.33	3.33	1.67	1.67	0
69	2		4	1	0	1	2.2381	2	50.5	50.5	0	-6.66667	44.3333	37.6667	1	2	105	79.28	42.44	10.08	13	17.5	23.81	84.76	55.24	13.33	2.86	0	2.86	0	0	0	10.48	9.52	15.24	9.52	2.86	4.76	3.81	15.24	2.86	1.9	3.81	0.95	1.9	4.76	1.9	2.86	0
30	1		4	1	0	1	4.80952	1.33333	81	80.5	-0.5	-3.66667	67.3333	63.6667	1	1.33333	226	91.45	48.23	57.44	81.56	22.6	19.03	80.97	54.87	11.06	3.54	1.77	0	0	0	1.77	7.52	11.06	16.81	6.19	3.98	8.41	0	11.06	3.54	3.54	0	0.44	1.33	3.98	3.54	0.44	0
42	1		3	1	0	1	3.66667	2	51	51	0	0	34	34	1	2	251	64	48.41	13.36	14.72	31.38	18.73	82.87	60.56	7.97	1.99	0	0	0	0	1.99	5.98	12.75	11.55	12.75	6.37	12.75	0.4	16.73	3.98	2.79	2.39	0	1.99	3.98	1.59	2.39	1.99
22	1		4	1	0	1	4.66667	4	75.5	87.5	12	19.6667	56	75.6667	1	4	63	29.3	26.27	76.81	7.46	31.5	28.57	80.95	52.38	11.11	4.76	1.59	3.17	0	0	0	6.35	4.76	7.94	7.94	7.94	11.11	3.17	15.87	3.17	1.59	0	3.17	3.17	4.76	1.59	3.17	0
33	2		4	1	0	1	1.95238	3.33333	69	75.5	6.5	7	50.3333	57.3333	1	3.33333	119	94.68	66.29	13.15	6.82	19.83	30.25	83.19	48.74	5.88	2.52	0	1.68	0	0	0.84	3.36	11.76	15.13	6.72	5.04	7.56	0	13.45	3.36	1.68	0	0	0	8.4	3.36	5.04	2.52
19	2		2	1	0	1	3.95238	6.33333	73.5	49	-24.5	-31.6667	73	41.3333	1	6.33333	97	98.12	66.01	2.58	1.48	19.4	29.9	67.01	43.3	8.25	3.09	0	1.03	0	2.06	0	5.15	8.25	18.56	5.15	0	4.12	1.03	10.31	5.15	5.15	1.03	0	1.03	7.22	2.06	5.15	1.03
29	1		4	1	0	1	3.57143	2	80	80	0	3.33333	53.3333	56.6667	1	2	152	71.12	60.39	7.84	50.32	16.89	19.74	88.16	54.61	12.5	4.61	0.66	0	0	0	3.95	7.89	8.55	13.82	15.79	1.32	4.61	1.32	23.03	3.95	3.29	1.32	0	3.95	5.26	3.29	1.97	0.66
20	1		3	1	0	1	3.71429	2	50.5	35	-15.5	-10.3333	33.6667	23.3333	1	2	170	97.21	47.65	17.08	1	28.33	30.59	75.88	47.06	6.47	1.18	0.59	0	0	0	0.59	5.29	12.35	15.88	5.29	2.35	7.06	1.18	10	4.12	3.53	0	0	1.76	7.65	1.76	5.88	0
59	1		2	1	0	1	2.38095	6.66667	92.5	95	2.5	24.6667	62	86.6667	1	6.66667	164	96.39	72.89	12.25	96.29	23.43	20.12	85.37	51.22	7.93	3.05	0	0	0	0	3.05	4.88	7.93	20.73	7.93	2.44	6.1	0	14.02	5.49	3.05	0.61	0	3.66	6.1	5.49	0.61	0
25	2		3	1	0	1	3.85714	2.66667	66.5	70	3.5	9.33333	46	55.3333	1	2.66667	182	73.67	64.99	13.15	45.98	30.33	22.53	84.07	53.3	10.44	2.75	0.55	0.55	0	0	1.65	7.69	8.79	13.19	9.34	3.3	9.89	1.1	15.38	3.85	2.75	2.2	1.1	1.1	6.59	3.85	2.75	0.55
49	1		4	1	0	1	3.14286	2.66667	80	32.5	-47.5	-36.6667	61.6667	25	1	2.66667	132	96.96	75.24	36.56	39.3	26.4	19.7	86.36	54.55	6.06	3.03	0	1.52	0	0	1.52	3.03	13.64	18.18	9.09	3.79	5.3	2.27	12.88	6.06	3.79	0	1.52	3.79	6.82	3.03	2.27	0.76
44	2		5	1	0	1	3.28571	5.33333	76	83	7	7.66667	60.6667	68.3333	1	5.33333	151	67.56	37.03	11.86	1	12.58	23.84	78.81	51.66	10.6	4.64	1.99	0.66	0	0	1.99	5.96	7.28	11.92	14.57	2.65	3.97	1.99	17.22	2.65	1.32	0	0	2.65	6.62	1.32	5.3	3.31
35	1		5	1	0	1	5	4.33333	86	89	3	7.66667	63.6667	71.3333	1	4.33333	196	97.09	60.08	52.86	87.2	24.5	25	85.71	52.55	5.61	2.55	1.02	0.51	0	0	1.02	3.06	14.29	15.82	9.18	2.55	6.63	0.51	12.24	5.61	3.06	0.51	2.04	2.04	3.57	3.57	0	0
33	2		4	1	0	1	4.47619	6	46.5	79.5	33	31	44.6667	75.6667	1	6	48	81.63	58.24	7.84	99	16	29.17	85.42	43.75	4.17	0	0	0	0	0	0	4.17	10.42	10.42	6.25	6.25	12.5	0	16.67	0	0	4.17	0	2.08	6.25	6.25	0	0
34	1		4	1	0	1	4.33333	3.33333	60	70	10	6.66667	43.3333	50	1	3.33333	151	72.49	80.53	19.75	75.02	21.57	25.83	84.77	51.66	13.91	6.62	0	1.32	0	0	5.3	7.28	9.27	11.26	9.93	2.65	5.96	0.66	17.22	3.31	2.65	0.66	0.66	3.97	6.62	4.64	1.99	1.32
23	1		4	1	0	1	2.95238	4	50.5	85.5	35	37	46.6667	83.6667	1	4	165	99	59.58	25.07	25.77	13.75	31.52	76.97	43.64	1.82	0.61	0	0	0	0	0.61	1.21	15.15	14.55	5.45	2.42	4.24	1.21	7.27	4.24	3.03	0	6.06	1.82	6.06	3.03	3.03	0.61
24	1		4	1	0	1	3.2381	1.66667	68.5	28.5	-40	-29	59.3333	30.3333	1	1.66667	222	82.06	58.89	13.62	33.54	24.67	27.48	78.38	49.1	8.56	2.7	0.45	0.9	0	0.9	0.45	5.86	10.81	10.81	8.56	5.86	5.41	1.35	10.81	2.7	2.25	0.9	1.8	0.9	1.35	0.9	0.45	0
25	2		4	1	0	1	3.80952	4.33333	29	66.5	37.5	43	24.6667	67.6667	1	4.33333	56	94.77	63.97	52.86	97.85	7	33.93	71.43	41.07	5.36	3.57	1.79	1.79	0	0	0	1.79	10.71	10.71	7.14	1.79	5.36	0	7.14	5.36	3.57	0	12.5	3.57	5.36	5.36	0	0
23	1		5	1	0	1	3	5	51	51	0	0	51	51	1	5	145	50.74	33.94	26.55	92.2	20.71	30.34	88.28	48.28	13.1	0	0	0	0	0	0	13.1	6.9	8.28	8.97	5.52	6.9	1.38	13.79	9.66	4.83	4.14	0.69	4.14	6.9	5.52	1.38	0.69
22	3	Non binary	4	1	0	1	3.61905	1.33333	77	77.5	0.5	4	55.3333	59.3333	1	1.33333	218	91.38	60.85	53.73	42.41	21.8	27.06	82.57	56.88	12.84	2.75	0.46	1.83	0	0	0.46	10.09	10.09	19.27	6.88	1.83	9.63	0	13.3	4.13	4.13	1.38	0	1.83	2.75	1.83	0.92	0.46
59	1		5	1	0	1	3.71429	2.33333	82.5	89	6.5	11.3333	68.3333	79.6667	1	2.33333	127	66.56	73.56	79.69	7.54	18.14	14.96	91.34	60.63	17.32	8.66	1.57	4.72	0	0	2.36	8.66	10.24	14.96	9.45	3.94	7.09	2.36	18.11	3.15	3.15	3.94	0	2.36	6.3	2.36	3.94	0
53	2		4	1	0	1	3.38095	3.66667	92.5	97.5	5	16.6667	76.6667	93.3333	1	3.66667	104	88.9	89.42	5.76	62.24	17.33	25.96	77.88	50.96	13.46	8.65	0	3.85	0	0	4.81	4.81	8.65	18.27	4.81	2.88	9.62	0	10.58	6.73	6.73	0	0	0.96	5.77	3.85	1.92	0
38	2		5	1	0	1	3.33333	6.66667	89.5	52	-37.5	-54.3333	93	38.6667	1	6.66667	160	97.36	52.5	39.31	98.4	26.67	22.5	82.5	50	4.38	2.5	0.62	0	0	0	1.88	1.88	12.5	16.88	7.5	3.12	6.25	1.88	16.88	1.88	1.88	0	1.25	2.5	8.12	6.88	1.25	0.62
26	1		4	1	0	1	3.2381	1	67	66	-1	-0.666667	53.3333	52.6667	1	1	148	87.67	65.76	21.26	75.85	21.14	20.95	81.08	51.35	8.11	3.38	1.35	0.68	0	0	1.35	4.73	10.14	15.54	8.11	5.41	8.11	0.68	12.84	4.05	3.38	1.35	0.68	1.35	6.76	4.73	2.03	0.68
22	1		4	1	0	1	3.85714	2	65	65	0	11.6667	51.6667	63.3333	1	2	204	92.79	46.08	79.67	85.67	20.4	30.39	84.31	43.63	7.84	0.49	0.49	0	0	0	0	7.35	9.31	13.73	5.88	2.94	6.37	0.49	8.82	5.39	3.43	1.47	0.49	1.47	6.37	4.9	1.47	0.49
23	1		4	1	0	1	3.52381	2.66667	72.5	60	-12.5	-8.33333	65	56.6667	1	2.66667	140	90.18	50	52.86	38.47	20	24.29	80.71	54.29	10	2.14	1.43	0.71	0	0	0	7.86	13.57	13.57	6.43	4.29	8.57	0.71	13.57	4.29	3.57	2.14	0.71	2.14	2.14	1.43	0.71	0
65	2		5	1	0	1	3.52381	2.33333	85	85	0	0	83.3333	83.3333	1	2.33333	68	83.43	27.83	47.25	25.77	9.71	36.76	77.94	47.06	1.47	0	0	0	0	0	0	1.47	7.35	13.24	14.71	2.94	8.82	0	16.18	7.35	5.88	0	1.47	4.41	4.41	1.47	1.47	0
65	1		4	1	0	1	4.09524	3	92.5	81	-11.5	-14.6667	71.6667	57	1	3	348	94.95	56.86	10.6	13.98	26.77	22.13	83.62	54.31	7.18	2.01	0.29	0.29	0	0.57	0.86	5.17	14.66	14.94	8.62	4.31	6.03	1.44	11.49	4.31	2.59	2.01	0.86	2.59	5.46	2.3	3.16	1.15
22	1		4	1	0	1	3.42857	3.66667	46	65	19	25	38.6667	63.6667	1	3.66667	161	68.29	69.03	46.65	48.84	17.89	29.19	80.75	53.42	12.42	3.11	0	0.62	0	1.24	1.24	9.32	8.07	14.29	8.7	5.59	9.32	0.62	13.66	4.97	3.11	2.48	1.24	3.73	3.73	2.48	1.24	0.62
20	1		3	1	0	1	4.61905	2	65	80	15	21.3333	48	69.3333	1	2	108	49.01	46.3	23.51	60.88	27	13.89	88.89	61.11	16.67	1.85	0	0	0	0	1.85	14.81	6.48	15.74	15.74	5.56	3.7	1.85	25.93	4.63	3.7	1.85	0	1.85	5.56	3.7	1.85	0.93
33	1		5	1	0	1	3.19048	2	85	78	-7	0.333333	56.6667	57	1	2	135	66.94	30.2	99	38.98	19.29	14.81	88.15	55.56	14.07	5.19	2.96	0.74	0	0	1.48	8.89	4.44	17.78	10.37	3.7	6.67	2.22	22.22	3.7	2.96	1.48	0.74	2.22	5.19	2.96	2.22	0
60	1		3	1	0	1	4	5	80.5	96	15.5	19.3333	69.6667	89	1	5	62	75.5	31.43	70.28	25.77	15.5	17.74	82.26	58.06	11.29	1.61	1.61	0	0	0	0	9.68	12.9	11.29	11.29	3.23	6.45	3.23	14.52	3.23	3.23	1.61	0	1.61	3.23	1.61	1.61	0
45	2		3	1	0	1	3.33333	5	50	50	0	0.333333	36.6667	37	1	5	71	96.36	50	24.72	25.77	23.67	29.58	71.83	43.66	4.23	1.41	0	0	0	0	1.41	2.82	8.45	16.9	7.04	1.41	8.45	0	9.86	9.86	7.04	0	0	2.82	8.45	4.23	4.23	1.41
50	1		5	1	0	1	4.80952	4	68.5	76	7.5	18.3333	54	72.3333	1	4	97	59.66	17.67	90.49	44.66	24.25	13.4	86.6	57.73	18.56	7.22	6.19	1.03	0	0	0	11.34	9.28	14.43	9.28	2.06	9.28	2.06	21.65	3.09	3.09	0	2.06	0	3.09	2.06	1.03	0
[truncated: 66 more columns]

## Sheet: Study 1 (all)
Trust items			Warmth items			Wise Reasoning items													1 = male 2 = female 3 = other	Protester trust	Protester warmth	Wise reasoning	0 = protesters 1 = non-protesters	Wise reasoning dimensions
p_w1	p_w2	p_w3	p_w4	p_w5	p_w6	wr_1	wr_2	wr_3	wr_4	wr_5	wr_6	wr_7	wr_8	wr_9	wr_10	wr_11	wr_12	age	gender	p_trust	p_warm	wr	group	wr.change	wr.limit	wr.com	wr.outside	wr.pt	outpos	inpos
6	5	3	4	4	4	4	4	2	2	4	4	4	3	4	4	4	4	19	1	4.66667	4	3.58333	0	3	3.66667	4	3.66667	4	#NULL!	4.33333
6	7	6	6	6	6	4	4	2	2	3	3	3	4	3	4	2	2	19	1	6.33333	6	3	0	2.5	3.66667	2.75	3.66667	4	#NULL!	6.16667
4	5	4	3	2	3	3	3	3	3	3	3	3	4	3	4	3	3	20	2	4.33333	2.66667	3.16667	0	3	3.33333	3.25	3.33333	3	#NULL!	3.5
6	5	4	6	5	5	4	3	4	3	4	3	4	4	3	4	3	4	19	1	5	5.33333	3.58333	0	3	3.33333	3.75	3.33333	4	#NULL!	5.16667
5	5	5	5	5	5	2	2	4	3	3	3	4	3	3	4	4	4	19	2	5	5	3.25	0	3	2.66667	4	2.66667	2	#NULL!	5
6	6	#NULL!	5	5	4	3	3	3	2	4	3	3	3	3	3	4	3	20	2	6	4.66667	3.08333	0	2.5	3	3.25	3	3	#NULL!	5.33333
3	6	4	5	5	5	4	4	4	3	3	4	3	4	5	3	3	3	19	1	4.33333	5	3.58333	0	3.5	4.33333	3	4.33333	4	#NULL!	4.66667
5	5	5	5	5	5	3	3	3	3	3	3	3	3	3	3	3	3	19	2	5	5	3	0	3	3	3	3	3	#NULL!	5
6	7	5	6	6	6	3	3	3	3	4	3	3	3	3	4	4	3	19	1	6	6	3.25	0	3	3	3.5	3	3	#NULL!	6
4	5	4	6	6	5	4	4	4	4	4	2	3	4	2	4	3	4	18	2	4.33333	5.66667	3.5	0	3	3.33333	3.5	3.33333	4	#NULL!	5
4	4	4	4	4	4	3	3	3	3	3	3	3	3	3	3	3	3	19	1	4	4	3	0	3	3	3	3	3	#NULL!	4
5	6	5	4	6	5	4	4	4	4	4	4	4	5	4	4	4	4	18	1	5.33333	5	4.08333	0	4	4.33333	4	4.33333	4	#NULL!	5.16667
5	5	5	4	3	3	4	4	4	4	4	4	4	4	4	4	4	4	19	2	5	3.33333	4	0	4	4	4	4	4	#NULL!	4.16667
5	5	5	5	4	4	2	4	4	4	4	3	4	4	3	5	3	4	19	2	5	4.33333	3.66667	0	3.5	3.66667	4	3.66667	2	#NULL!	4.66667
4	4	4	4	4	4	2	3	4	4	4	3	3	3	4	4	3	3	19	2	4	4	3.33333	0	3.5	3.33333	3.25	3.33333	2	#NULL!	4
5	4	4	4	4	5	4	5	5	5	5	5	4	5	5	4	4	4	19	2	4.33333	4.33333	4.58333	0	5	5	4	5	4	#NULL!	4.33333
3	2	3	2	2	2	4	4	3	4	3	4	4	4	4	4	3	3	18	1	2.66667	2	3.66667	0	4	4	3.5	4	4	#NULL!	2.33333
7	7	7	7	7	7	3	3	2	3	3	3	4	4	2	3	3	4	20	1	7	7	3.08333	0	3	3	3.5	3	3	#NULL!	7
4	4	4	3	4	3	3	3	3	3	3	3	3	3	3	3	3	3	19	2	4	3.33333	3	0	3	3	3	3	3	#NULL!	3.66667
4	4	6	6	6	6	4	4	5	4	4	4	5	4	4	4	5	4	19	2	4.66667	6	4.25	0	4	4	4.5	4	4	#NULL!	5.33333
5	5	5	5	6	6	4	4	4	4	4	4	4	4	4	4	4	4	19	1	5	5.66667	4	0	4	4	4	4	4	#NULL!	5.33333
5	6	5	3	5	5	4	4	4	4	4	4	3	4	3	4	4	4	19	1	5.33333	4.33333	3.83333	0	4	3.66667	3.75	3.66667	4	#NULL!	4.83333
4	4	4	4	4	4	3	3	3	3	3	3	3	3	3	3	3	3	20	1	4	4	3	0	3	3	3	3	3	#NULL!	4
4	5	4	4	4	4	4	4	4	4	4	4	4	4	4	4	4	4	22	1	4.33333	4	4	0	4	4	4	4	4	#NULL!	4.16667
6	6	6	6	6	6	4	3	4	4	3	3	4	4	4	4	4	4	19	2	6	6	3.75	0	3.5	3.66667	4	3.66667	4	#NULL!	6
4	5	5	4	4	4	4	4	4	4	4	4	4	4	4	4	4	4	19	2	4.66667	4	4	0	4	4	4	4	4	#NULL!	4.33333
4	5	4	6	5	6	4	4	4	4	4	3	4	4	3	4	2	2	19	2	4.33333	5.66667	3.5	0	3.5	3.66667	3	3.66667	4	#NULL!	5
6	6	6	6	6	6	3	3	3	3	4	3	3	4	3	3	4	4	18	2	6	6	3.33333	0	3	3.33333	3.5	3.33333	3	#NULL!	6
4	4	4	4	4	4	3	3	3	3	3	3	3	3	3	3	3	3	19	1	4	4	3	0	3	3	3	3	3	#NULL!	4
4	4	4	4	4	4	4	4	4	4	4	4	4	4	4	4	4	4	19	1	4	4	4	0	4	4	4	4	4	#NULL!	4
5	6	6	6	6	5	5	4	5	5	4	4	5	4	4	5	4	4	21	1	5.66667	5.66667	4.41667	0	4.5	4	4.5	4	5	#NULL!	5.66667
6	6	6	6	6	5	4	3	3	4	4	4	3	4	4	4	3	4	19	2	6	5.66667	3.66667	0	4	3.66667	3.5	3.66667	4	#NULL!	5.83333
5	7	5	6	7	6	4	4	4	4	4	4	4	4	4	4	5	4	18	2	5.66667	6.33333	4.08333	0	4	4	4.25	4	4	#NULL!	6
3	5	4	4	2	4	4	3	4	4	4	4	4	4	3	4	3	3	19	2	4	3.33333	3.66667	0	4	3.33333	3.5	3.33333	4	#NULL!	3.66667
5	5	5	5	5	5	3	2	4	4	3	4	3	3	3	4	2	3	20	1	5	5	3.16667	0	4	2.66667	3	2.66667	3	#NULL!	5
6	6	5	6	5	6	5	5	5	5	4	5	5	4	4	4	4	5	20	1	5.66667	5.66667	4.58333	0	5	4.33333	4.5	4.33333	5	#NULL!	5.66667
7	7	7	7	7	7	4	3	4	4	4	4	3	4	4	3	4	4	18	1	7	7	3.75	0	4	3.66667	3.5	3.66667	4	#NULL!	7
4	4	4	3	3	3	5	5	4	5	3	5	5	4	4	5	4	4	19	1	4	3	4.41667	0	5	4.33333	4.5	4.33333	5	#NULL!	3.5
4	5	4	6	6	6	2	2	5	4	4	3	4	2	2	4	3	4	18	2	4.33333	6	3.25	0	3.5	2	3.75	2	2	#NULL!	5.16667
6	6	6	6	6	6	1	5	3	3	3	5	4	2	4	4	2	2	19	2	6	6	3.16667	0	4	3.66667	3	3.66667	1	#NULL!	6
5	3	4	3	2	2	4	3	3	4	4	4	3	4	3	3	3	4	20	1	4	2.33333	3.5	0	4	3.33333	3.25	3.33333	4	#NULL!	3.16667
5	4	4	5	4	3	4	4	3	4	3	4	4	4	4	3	4	4	19	2	4.33333	4	3.75	1	4	4	3.75	4	4	4.16667	#NULL!
4	4	4	4	4	4	2	4	4	4	4	4	4	5	4	4	3	4	18	2	4	4	3.83333	1	4	4.33333	3.75	4.33333	2	4	#NULL!
5	5	5	5	6	5	4	4	3	3	4	3	4	4	4	4	3	3	19	1	5	5.33333	3.58333	1	3	4	3.5	4	4	5.16667	#NULL!
4	5	5	4	4	3	4	5	2	2	4	2	2	3	2	3	3	1	19	2	4.66667	3.66667	2.75	1	2	3.33333	2.25	3.33333	4	4.16667	#NULL!
3	3	3	2	2	2	4	4	4	4	4	3	4	4	4	4	4	4	19	2	3	2	3.91667	1	3.5	4	4	4	4	2.5	#NULL!
6	6	6	6	6	6	4	4	2	3	3	4	4	4	4	4	3	3	18	1	6	6	3.5	1	3.5	4	3.5	4	4	6	#NULL!
4	6	5	5	6	6	3	4	4	3	4	3	4	4	3	4	3	4	19	2	5	5.66667	3.58333	1	3	3.66667	3.75	3.66667	3	5.33333	#NULL!
5	5	5	5	5	5	3	3	3	3	2	3	3	4	3	3	4	4	20	1	5	5	3.16667	1	3	3.33333	3.5	3.33333	3	5	#NULL!
7	7	7	7	7	7	5	5	5	5	5	5	5	5	5	5	4	5	19	2	7	7	4.91667	1	5	5	4.75	5	5	7	#NULL!
5	3	3	6	4	3	4	3	3	4	3	4	3	4	4	4	3	3	19	1	3.66667	4.33333	3.5	1	4	3.66667	3.25	3.66667	4	4	#NULL!
4	4	4	4	4	4	4	3	4	4	3	3	4	4	4	4	3	3	22	2	4	4	3.58333	1	3.5	3.66667	3.5	3.66667	4	4	#NULL!
1	1	1	1	1	1	1	1	1	1	1	1	1	1	1	1	1	1	19	2	1	1	1	1	1	1	1	1	1	1	#NULL!
5	7	6	7	7	7	4	4	4	4	4	4	4	5	3	4	5	5	19	2	6	7	4.16667	1	4	4	4.5	4	4	6.5	#NULL!
5	6	5	5	6	5	4	4	5	4	3	4	4	4	4	4	4	4	19	2	5.33333	5.33333	4	1	4	4	4	4	4	5.33333	#NULL!
4	4	5	6	6	6	4	4	4	4	4	4	4	4	4	4	4	4	20	1	4.33333	6	4	1	4	4	4	4	4	5.16667	#NULL!
6	6	6	6	6	6	3	3	4	4	4	4	3	4	4	4	4	4	19	1	6	6	3.75	1	4	3.66667	3.75	3.66667	3	6	#NULL!
5	5	3	3	5	4	4	4	4	4	4	4	4	4	4	4	3	4	19	1	4.33333	4	3.91667	1	4	4	3.75	4	4	4.16667	#NULL!
4	4	4	4	4	4	4	4	4	4	4	4	4	4	4	4	4	4	18	2	4	4	4	1	4	4	4	4	4	4	#NULL!
5	5	4	4	4	4	4	4	4	4	4	4	4	4	4	4	4	4	19	1	4.66667	4	4	1	4	4	4	4	4	4.33333	#NULL!
5	5	5	5	5	5	4	4	3	4	3	4	4	4	4	4	3	3	18	1	5	5	3.66667	1	4	4	3.5	4	4	5	#NULL!
6	6	6	6	6	6	4	4	4	4	4	4	5	4	4	2	4	4	19	2	6	6	3.91667	1	4	4	3.75	4	4	6	#NULL!
4	5	4	4	4	4	4	4	4	4	4	5	4	4	4	3	5	5	20	1	4.33333	4	4.16667	1	4.5	4	4.25	4	4	4.16667	#NULL!
5	5	5	5	5	4	3	3	3	3	3	3	3	5	4	4	4	4	19	2	5	4.66667	3.5	1	3	4	3.75	4	3	4.83333	#NULL!
4	5	4	3	3	5	3	4	4	4	5	5	4	5	3	4	3	3	20	1	4.33333	3.66667	3.91667	1	4.5	4	3.5	4	3	4	#NULL!
5	7	5	5	5	5	4	4	3	3	4	4	2	4	4	4	3	4	19	1	5.66667	5	3.58333	1	3.5	4	3.25	4	4	5.33333	#NULL!
4	5	5	4	5	4	1	1	2	2	5	2	3	3	3	5	2	4	19	1	4.66667	4.33333	2.75	1	2	2.33333	3.5	2.33333	1	4.5	#NULL!
5	5	5	6	5	5	2	2	3	4	4	4	3	4	3	3	3	4	20	2	5	5.33333	3.25	1	4	3	3.25	3	2	5.16667	#NULL!
4	6	5	6	5	5	4	4	4	5	3	4	2	4	4	4	4	4	20	2	5	5.33333	3.83333	1	4.5	4	3.5	4	4	5.16667	#NULL!
6	6	5	5	5	5	4	4	4	4	4	4	4	4	4	4	4	4	19	2	5.66667	5	4	1	4	4	4	4	4	5.33333	#NULL!
4	4	4	4	4	4	3	3	3	3	3	3	3	3	3	3	3	3	20	2	4	4	3	1	3	3	3	3	3	4	#NULL!
4	4	5	3	3	3	3	3	4	3	3	2	3	3	2	2	3	3	19	2	4.33333	3	2.83333	1	2.5	2.66667	2.75	2.66667	3	3.66667	#NULL!
2	2	2	1	1	1	3	3	4	2	4	3	3	4	1	2	3	4	18	1	2	1	3	1	2.5	2.66667	3	2.66667	3	1.5	#NULL!
5	5	5	3	2	3	4	4	4	4	3	4	4	4	4	4	3	4	19	2	5	2.66667	3.83333	1	4	4	3.75	4	4	3.83333	#NULL!

## Sheet: Study 2 (all)
Police Trust items			Police Warmth items			Police Negative Emotion items			Police Positive Emotion items			Wise Reasoning items																						1 = male 2 = female	Education	Wise Reasoning	Police Trust	Police Warmth	Identification with Protesters	Positive Emotions about Police	Negative Emotions about Police	Wise reasoning dimenstions
leperc1	leperc2	leperc3	leperc4	leperc5	leperc6	negemo1	negemo2	negemo3	posemo1	posemo2	posemo3	wr_1	wr_2	wr_3	wr_4	wr_5	wr_6	wr_7	wr_8	wr_9	wr_10	wr_11	wr_12	wr_13	wr_14	wr_15	wr_16	wr_17	wr_18	wr_19	wr_20	wr_21	age	gender	edu	wr	po.trust	po.warm	pro.i	po.pos	po.neg	wr.pt	wr.change	wr.limit	wr.com	wr.outside
7	7	7	7	7	7	1	1	4	4	4	4	1	1	1	1	1	1	1	1	1	1	1	1	1	1	1	1	1	1	1	1	1	36	1	5	1	7	7	1	4	2	1	1	1	1	1
7	7	7	7	7	7	1	1	1	6	6	6	1	1	1	1	1	1	1	1	1	1	1	1	1	1	1	1	1	1	1	1	1	25	1	6	1	7	7	1	6	1	1	1	1	1	1
2	2	2	2	2	2	4	6	5	1	1	1	3	1	1	1	1	1	1	1	1	1	1	1	1	1	1	1	1	1	1	1	1	28	2	11	1.09524	2	2	3.66667	1	5	1.5	1	1	1	1
6	5	4	4	4	3	1	1	1	3	2	1	1	1	1	1	1	1	1	1	1	1	1	1	1	1	1	1	4	1	1	1	1	36	2	#NULL!	1.14286	5	3.66667	1	2	1	1	1	1	1.6	1
1	1	1	1	1	1	4	4	1	1	1	1	2	1	2	1	1	1	1	1	1	1	1	5	1	1	1	1	1	1	1	1	1	53	2	8	1.28571	1	1	1	1	3	1.5	1	2	1	1
2	2	2	2	2	2	7	7	6	1	1	1	1	1	1	1	1	1	4	4	1	1	1	1	1	1	1	1	1	1	1	1	1	25	2	11	1.28571	2	2	5.66667	1	6.66667	1	2.5	1	1	1
4	4	4	4	4	4	5	5	1	1	1	4	1	1	1	1	1	1	5	5	1	1	5	1	1	1	1	1	1	1	1	1	1	29	1	5	1.57143	4	4	1	2	3.66667	1	3	2	1	1
4	4	4	4	4	4	1	1	1	1	1	4	1	1	4	3	1	1	1	1	1	1	1	1	1	1	1	4	1	1	3	1	3	56	2	8	1.57143	4	4	1.66667	2	1	2.25	1	1	1.6	2
6	6	6	6	6	6	1	1	1	6	6	6	2	1	1	1	3	1	3	3	1	4	4	1	1	1	1	1	1	1	1	1	1	42	1	6	1.61905	6	6	1	6	1	1.25	2.5	2.5	1	1
1	1	1	1	1	1	6	6	6	1	1	1	1	1	1	2	4	2	2	2	1	1	2	1	1	1	1	3	2	2	1	2	2	23	3	8	1.66667	1	1	7	1	6	1.25	2.5	1.25	1.6	1.75
7	6	6	5	5	5	1	1	1	6	7	6	1	1	1	1	1	1	1	1	1	1	3	3	1	1	5	5	1	1	5	1	1	62	2	8	1.7619	6.33333	5	1	6.33333	1	1	1	2	2.6	2
4	4	4	4	4	3	2	2	2	3	3	4	2	1	2	2	2	1	2	3	2	3	2	3	2	1	1	3	2	1	1	1	1	31	2	8	1.80952	4	3.66667	1	3.33333	2	1.75	2	2.5	1.8	1
4	4	4	4	4	4	3	3	1	1	1	1	2	1	1	1	2	2	2	2	2	2	2	2	2	2	2	2	2	2	2	2	2	43	2	13	1.85714	4	4	4	1	2.33333	1.25	2	2	2	2
1	1	1	1	1	1	4	7	7	1	1	1	2	2	2	2	2	2	2	2	2	2	2	2	2	2	2	2	2	2	2	2	2	48	2	13	2	1	1	7	1	6	2	2	2	2	2
3	3	3	3	3	3	3	3	3	3	3	3	2	2	2	2	2	2	2	2	2	2	2	2	2	2	2	2	2	2	2	2	2	25	1	6	2	3	3	4	3	3	2	2	2	2	2
5	4	5	4	3	4	1	1	1	4	3	2	3	1	3	3	2	2	3	3	1	3	2	3	2	1	1	2	2	1	2	1	1	68	1	5	2	4.66667	3.66667	1.33333	3	1	2.5	2.5	2.25	1.6	1.25
2	1	2	3	3	3	4	4	5	3	2	1	3	1	2	2	3	3	3	4	1	2	2	3	1	2	1	1	3	1	1	2	1	58	2	8	2	1.66667	3	4.66667	2	4.33333	2	3.25	2	1.6	1.25
1	1	1	1	1	1	6	6	6	1	1	1	1	1	1	1	5	5	4	3	4	1	1	1	1	1	1	4	4	1	1	1	1	63	1	11	2.04762	1	1	6.66667	1	6	1	4.25	1.75	2.2	1
4	4	4	4	4	4	3	3	2	1	1	2	3	1	3	3	1	1	1	1	3	3	3	5	2	1	1	4	2	2	1	1	1	42	2	8	2.04762	4	4	1	1.33333	2.66667	2.5	1	3.5	2	1.25
7	7	7	7	7	7	1	1	1	6	6	6	3	2	2	2	1	1	5	5	2	2	1	1	2	1	1	4	4	1	1	1	1	30	2	6	2.04762	7	7	1	6	1	2.25	3	1.5	2.4	1
7	7	7	7	7	7	1	1	1	6	6	6	3	3	4	3	2	2	3	3	1	3	2	1	2	1	1	4	2	1	2	1	1	55	2	8	2.14286	7	7	1	6	1	3.25	2.5	1.75	2	1.25
1	1	1	1	1	1	1	1	4	1	1	1	1	1	1	1	1	1	5	5	1	1	5	5	1	1	1	5	5	1	1	1	1	24	2	6	2.14286	1	1	7	1	2	1	3	3	2.6	1
1	1	1	1	1	1	7	6	4	1	1	1	2	1	1	1	3	2	2	1	3	2	2	3	1	1	2	4	4	2	4	2	2	29	1	7	2.14286	1	1	5	1	5.66667	1.25	2	2.5	2.4	2.5
3	3	3	3	2	2	4	5	5	3	3	1	3	3	3	3	3	3	2	3	1	1	1	1	3	3	3	3	3	1	1	1	1	38	2	5	2.19048	3	2.33333	3	2.33333	4.66667	3	2.75	1	3	1
4	4	4	3	3	3	4	4	3	1	1	3	3	3	3	2	2	3	4	4	1	2	1	1	2	2	3	4	2	1	2	1	1	61	1	8	2.2381	4	3	3.33333	1.66667	3.66667	2.75	3.25	1.25	2.6	1.25
5	5	5	5	4	4	3	3	3	5	5	5	1	2	1	2	3	3	2	4	3	3	3	3	2	2	3	2	2	1	1	2	2	30	2	11	2.2381	5	4.33333	1	5	3	1.5	3	3	2.2	1.5
4	4	4	4	4	4	1	1	4	1	1	1	2	2	3	3	2	2	2	2	2	3	3	4	3	1	2	3	3	1	2	1	1	51	2	6	2.2381	4	4	1.33333	1	2	2.5	2	3	2.4	1.25
4	3	4	3	3	3	3	4	4	3	2	3	2	3	3	3	2	2	3	3	2	2	1	1	2	2	3	4	2	2	2	2	2	50	2	7	2.28571	3.66667	3	1	2.66667	3.66667	2.75	2.5	1.5	2.6	2
3	3	3	3	3	3	3	3	3	5	3	4	3	2	3	3	2	2	2	2	2	3	2	2	2	2	2	3	3	2	2	3	2	46	2	13	2.33333	3	3	2	4	3	2.75	2	2.25	2.4	2.25
1	2	1	2	2	2	2	2	2	1	1	1	3	2	3	3	2	2	4	4	2	2	2	4	2	2	1	1	2	2	2	2	2	27	2	6	2.33333	1.33333	2	1.33333	1	2	2.75	3	2.5	1.6	2
6	7	6	5	5	6	1	1	1	7	7	3	2	1	1	1	4	4	4	4	1	2	1	3	2	2	3	4	4	2	2	2	1	47	2	6	2.38095	6.33333	5.33333	1	5.66667	1	1.25	4	1.75	3	1.75
7	7	7	7	7	7	1	1	1	1	1	5	1	1	1	1	1	1	3	3	2	2	3	3	2	3	3	3	4	3	3	4	3	38	1	5	2.38095	7	7	1	2.33333	1	1	2	2.5	3	3.25
6	6	6	5	5	5	1	1	1	1	5	5	2	3	3	3	4	3	2	2	1	1	1	1	3	3	4	5	4	2	1	1	1	42	1	8	2.38095	6	5	1	3.66667	1	2.75	2.75	1	3.8	1.25
6	5	6	5	5	5	1	1	1	4	4	4	1	3	3	3	1	2	4	4	1	3	3	3	3	2	3	4	3	2	1	1	1	63	1	11	2.42857	5.66667	5	1	4	1	2.5	2.75	2.5	3	1.25
1	1	1	1	1	1	6	6	7	1	1	1	1	1	1	1	1	1	5	5	1	1	1	5	1	1	5	5	5	1	1	3	5	52	2	7	2.42857	1	1	7	1	6.33333	1	3	2	3.4	2.5
4	4	4	4	4	4	3	3	3	3	3	3	3	2	3	3	1	1	3	3	1	3	3	3	3	2	2	3	2	2	3	3	2	49	2	6	2.42857	4	4	2	3	3	2.75	2	2.5	2.4	2.5
5	6	4	5	5	6	1	1	1	7	4	5	2	2	2	2	3	3	2	4	5	5	3	1	1	1	2	3	2	2	2	2	2	51	1	6	2.42857	5	5.33333	1	5.33333	1	2	3	3.5	1.8	2
4	4	4	4	4	4	1	1	1	4	4	1	1	1	1	1	5	5	5	1	1	3	5	1	1	5	5	1	5	1	1	1	1	29	2	#NULL!	2.42857	4	4	1	3	1	1	4	2.5	3.4	1
2	2	2	2	2	2	5	5	5	1	1	1	3	2	3	3	2	2	3	3	2	3	3	2	2	2	2	3	3	2	3	2	2	45	1	8	2.47619	2	2	3.66667	1	5	2.75	2.5	2.5	2.4	2.25
1	1	1	2	1	1	6	6	6	1	1	1	2	1	1	1	3	2	2	3	5	3	4	4	1	1	1	1	1	4	4	4	5	30	3	8	2.52381	1	1.33333	7	1	6	1.25	2.5	4	1	4.25
6	6	6	7	6	6	3	2	2	7	7	7	2	1	2	2	3	2	4	2	3	2	2	1	2	1	3	4	4	4	5	2	2	24	1	8	2.52381	6	6.33333	1	7	2.33333	1.75	2.75	2	2.8	3.25
3	4	3	2	2	2	6	6	6	2	2	1	3	3	3	3	1	1	4	3	3	3	3	2	2	2	2	2	2	3	3	3	3	28	1	8	2.57143	3.33333	2	5	1.66667	6	3	2.25	2.75	2	3
2	2	2	2	2	2	7	7	7	1	1	1	4	1	3	2	1	3	2	4	3	2	1	5	2	1	1	4	1	3	4	2	5	24	2	7	2.57143	2	2	1.33333	1	7	2.5	2.5	2.75	1.8	3.5
6	4	5	3	4	4	1	1	1	5	4	5	1	1	3	3	2	3	3	3	2	1	4	4	1	1	5	3	1	2	5	3	3	31	2	5	2.57143	5	3.66667	1.66667	4.66667	1	2	2.75	2.75	2.2	3.25
3	2	3	2	2	2	3	3	4	1	1	4	3	2	3	4	2	2	2	2	2	3	1	3	3	3	3	4	3	3	3	2	2	62	2	7	2.61905	2.66667	2	5	2	3.33333	3	2	2.25	3.2	2.5
6	3	3	4	4	4	1	4	4	3	2	5	3	3	3	3	2	2	4	4	1	1	1	1	3	3	3	3	3	3	3	2	4	68	1	8	2.61905	4	4	3	3.33333	3	3	3	1	3	3
4	3	4	3	3	2	4	4	7	1	1	5	3	4	3	3	2	2	3	2	2	1	2	5	3	1	1	5	3	5	3	1	1	26	2	7	2.61905	3.66667	2.66667	5.33333	2.33333	5	3.25	2.25	2.5	2.6	2.5
5	5	5	5	5	5	1	1	1	6	6	6	3	2	2	2	2	2	5	5	2	3	4	4	1	3	3	3	2	2	2	2	2	29	2	6	2.66667	5	5	1	6	1	2.25	3.5	3.25	2.4	2
1	1	1	1	1	1	6	6	6	1	1	1	2	2	2	2	3	3	3	3	2	3	3	3	3	2	3	3	3	3	3	2	3	29	2	8	2.66667	1	1	7	1	6	2	3	2.75	2.8	2.75
1	2	2	1	1	1	1	1	2	1	1	4	3	2	3	3	3	2	2	2	3	3	2	4	3	3	4	4	2	2	2	2	2	30	2	8	2.66667	1.66667	1	1.33333	2	1.33333	2.75	2.25	3	3.2	2
7	7	7	4	5	7	1	1	1	6	6	6	3	3	3	3	4	3	3	4	2	2	2	2	3	3	2	3	3	2	2	2	3	34	1	8	2.71429	7	5.33333	1	6	1	3	3.5	2	2.8	2.25
4	4	4	4	4	4	4	4	4	4	4	4	4	4	4	4	3	2	4	4	2	3	4	2	2	2	2	3	3	2	1	1	1	54	2	5	2.71429	4	4	6.66667	4	4	4	3.25	2.75	2.4	1.25
1	1	1	1	1	1	4	7	6	1	1	1	3	3	2	2	3	3	2	2	1	2	2	3	2	4	4	4	3	3	3	3	3	27	1	6	2.71429	1	1	1.33333	1	5.66667	2.5	2.5	2	3.4	3
5	4	5	5	5	5	3	3	3	5	5	6	5	3	3	3	1	1	4	4	1	4	1	3	1	1	1	4	4	1	4	4	4	46	2	6	2.71429	4.66667	5	1	5.33333	3	3.5	2.5	2.25	2.2	3.25
2	2	2	2	2	2	4	4	4	2	2	3	3	2	3	2	3	2	2	3	3	3	2	2	2	2	3	3	3	4	3	3	4	29	2	8	2.71429	2	2	6	2.33333	4	2.5	2.5	2.5	2.6	3.5
1	1	1	1	1	1	5	7	5	3	2	2	2	2	2	1	3	2	3	3	3	3	3	3	3	3	3	3	4	3	3	3	3	34	2	7	2.7619	1	1	4	2.33333	5.66667	1.75	2.75	3	3.2	3
1	1	1	1	1	1	3	7	7	2	2	1	2	2	3	3	3	2	4	4	2	3	3	3	2	2	3	4	2	2	4	3	2	33	2	8	2.7619	1	1	1	1.66667	5.66667	2.5	3.25	2.75	2.6	2.75
4	4	4	4	4	4	2	2	2	3	3	5	2	2	2	3	2	4	4	4	4	4	3	4	2	2	3	4	4	1	1	1	3	24	1	8	2.80952	4	4	1	3.66667	2	2.25	3.5	3.75	3	1.5
3	3	3	2	2	2	3	4	3	1	1	4	4	4	3	3	2	2	3	3	2	3	3	4	2	2	2	4	2	2	4	3	2	60	2	6	2.80952	3	2	4.33333	2	3.33333	3.5	2.5	3	2.4	2.75
2	3	2	2	2	2	4	4	3	3	1	2	2	2	2	1	3	3	4	4	3	2	2	3	2	4	3	4	3	4	4	2	3	35	2	8	2.85714	2.33333	2	1	2	3.66667	1.75	3.5	2.5	3.2	3.25
4	4	4	4	4	4	1	1	1	4	1	1	4	2	4	4	3	2	2	2	2	3	4	3	3	2	4	4	4	2	4	1	1	53	2	6	2.85714	4	4	5	2	1	3.5	2.25	3	3.4	2
4	4	4	4	4	4	2	2	3	4	3	4	3	2	2	2	3	2	4	4	2	2	3	4	3	2	2	4	3	3	2	4	4	76	2	8	2.85714	4	4	1	3.66667	2.33333	2.25	3.25	2.75	2.8	3.25
4	4	4	4	4	4	1	1	1	4	4	4	3	2	2	2	3	3	4	4	4	3	2	2	2	2	3	3	3	4	3	3	3	28	1	6	2.85714	4	4	1	4	1	2.25	3.5	2.75	2.6	3.25
4	4	5	4	3	3	4	4	4	4	5	4	3	3	3	2	3	3	3	3	2	3	3	3	3	3	3	3	3	3	3	2	3	20	1	6	2.85714	4.33333	3.33333	4.33333	4.33333	4	2.75	3	2.75	3	2.75
4	4	4	4	4	3	3	2	4	2	2	4	2	3	2	2	3	3	4	4	3	2	2	3	3	3	3	3	3	3	3	3	3	46	2	11	2.85714	4	3.66667	4.33333	2.66667	3	2.25	3.5	2.5	3	3
5	5	5	5	5	6	5	1	1	5	7	7	3	3	3	3	3	4	2	2	2	3	3	3	3	3	3	3	4	4	2	2	2	34	2	7	2.85714	5	5.33333	3.33333	6.33333	2.33333	3	2.75	2.75	3.2	2.5
1	4	3	3	4	4	7	7	5	3	7	6	4	1	2	4	5	3	4	1	3	5	2	5	3	1	4	2	2	1	2	2	4	25	2	7	2.85714	2.66667	3.66667	5	5.33333	6.33333	2.75	3.25	3.75	2.4	2.25
6	6	6	7	7	7	4	2	2	5	5	7	2	2	2	2	3	5	4	2	1	1	3	5	3	3	3	2	1	4	5	3	4	24	2	7	2.85714	6	7	3	5.66667	2.66667	2	3.5	2.5	2.4	4
5	5	4	6	5	4	4	4	3	2	1	5	3	3	2	3	3	3	4	4	3	3	3	2	3	3	3	3	2	2	3	3	2	27	2	5	2.85714	4.66667	5	3.33333	2.66667	3.66667	2.75	3.5	2.75	2.8	2.5
2	4	3	6	5	4	5	4	4	6	6	5	3	2	3	4	3	2	3	2	3	4	5	3	3	2	1	3	4	3	3	2	3	22	2	6	2.90476	3	5	3.33333	5.66667	4.33333	3	2.5	3.75	2.6	2.75
2	1	2	1	-99	1	4	7	5	2	2	2	4	4	3	4	2	3	4	4	2	3	1	3	2	3	3	4	3	1	3	2	3	#NULL!	#NULL!	#NULL!	2.90476	1.66667	1	6.33333	2	5.33333	3.75	3.25	2.25	3	2.25
5	6	5	-99	4	4	3	2	2	7	7	5	2	3	2	3	2	3	4	3	3	3	2	3	2	3	3	3	4	3	3	3	4	26	1	8	2.90476	5.33333	4	2.33333	6.33333	2.33333	2.5	3	2.75	3	3.25
6	6	6	6	6	6	1	1	1	7	1	7	2	2	2	4	3	3	2	2	3	3	3	2	2	3	3	3	4	3	4	4	4	44	2	6	2.90476	6	6	1	5	1	2.5	2.5	2.75	3	3.75
7	7	7	7	7	3	6	3	1	2	7	1	5	3	1	2	4	4	4	5	2	2	2	1	4	5	1	5	3	2	3	2	1	13	3	12	2.90476	7	5.66667	4.33333	3.33333	3.33333	2.75	4.25	1.75	3.6	2
1	1	1	1	1	1	6	6	6	1	1	1	2	2	2	2	3	3	3	3	3	3	3	3	2	3	3	3	3	3	4	4	4	35	2	6	2.90476	1	1	7	1	6	2	3	3	2.8	3.75
6	7	6	6	5	5	4	3	3	4	2	2	4	2	4	3	3	2	3	3	1	3	3	1	5	4	3	5	3	1	2	3	3	58	1	7	2.90476	6.33333	5.33333	4	2.66667	3.33333	3.25	2.75	2	4	2.25
7	2	7	6	3	6	1	1	3	1	6	5	5	4	3	2	1	4	3	1	2	4	2	5	5	1	1	2	5	3	3	4	2	61	3	4	2.95238	5.33333	5	5	4	1.66667	3.5	2.25	3.25	2.8	3
4	4	4	4	4	4	2	2	3	5	5	5	3	3	4	3	4	3	2	2	2	2	4	3	3	2	2	2	4	4	4	3	3	35	2	6	2.95238	4	4	1	5	2.33333	3.25	2.75	2.75	2.6	3.5
6	7	6	6	6	6	1	1	2	5	5	4	3	4	3	3	4	3	3	3	2	4	3	2	3	3	3	2	3	4	3	1	3	20	1	6	2.95238	6.33333	6	3	4.66667	1.33333	3.25	3.25	2.75	2.8	2.75
3	4	4	5	4	3	4	4	4	4	4	4	3	3	3	3	3	3	3	2	3	3	4	3	2	3	3	3	3	3	3	3	3	24	1	8	2.95238	3.66667	4	3.33333	4	4	3	2.75	3.25	2.8	3
4	4	4	4	4	4	4	4	4	4	4	4	3	3	3	4	3	3	2	3	3	3	2	3	3	4	3	3	3	2	3	3	3	29	1	8	2.95238	4	4	4	4	4	3.25	2.75	2.75	3.2	2.75
4	3	4	3	3	3	4	3	2	4	3	1	3	2	4	4	3	3	2	4	2	3	4	4	2	3	3	4	4	1	1	3	3	25	1	7	2.95238	3.66667	3	1	2.66667	3	3.25	3	3.25	3.2	2
1	1	1	1	1	1	6	6	4	1	1	1	3	3	3	3	3	3	3	3	3	3	2	3	3	3	3	3	3	3	3	3	3	48	2	13	2.95238	1	1	7	1	5.33333	3	3	2.75	3	3
3	2	3	3	3	2	5	6	5	2	1	3	4	1	4	4	3	1	1	1	2	4	4	5	4	3	4	5	2	2	1	3	4	52	2	5	2.95238	2.66667	2.66667	1	2	5.33333	3.25	1.5	3.75	3.6	2.5
4	4	2	3	3	5	2	3	3	3	2	2	2	3	3	4	3	3	2	3	4	4	3	1	3	4	4	3	2	3	3	2	3	21	2	8	2.95238	3.33333	3.66667	4.66667	2.33333	2.66667	3	2.75	3	3.2	2.75
3	2	3	3	3	2	3	3	3	2	1	2	3	2	3	3	3	2	3	3	3	3	3	3	3	2	2	4	4	4	3	3	3	31	2	6	2.95238	2.66667	2.66667	3.33333	1.66667	3	2.75	2.75	3	3	3.25
1	1	1	1	1	1	7	7	6	1	1	1	3	2	3	4	3	3	3	2	3	3	4	3	3	2	4	4	3	2	3	3	2	22	2	6	2.95238	1	1	2.66667	1	6.66667	3	2.75	3.25	3.2	2.5
2	2	2	2	2	2	7	7	7	1	1	1	3	2	4	3	3	3	3	3	3	3	3	3	3	3	3	3	3	3	3	3	3	19	1	6	3	2	2	5.66667	1	7	3	3	3	3	3
6	6	6	6	6	6	1	1	1	7	7	7	3	3	3	3	4	4	4	3	3	3	3	2	3	3	2	4	3	2	3	2	3	25	2	6	3	6	6	1	7	1	3	3.75	2.75	3	2.5
7	7	7	7	7	7	4	4	1	3	3	6	3	3	3	3	3	3	3	3	3	3	3	3	3	3	3	3	3	3	3	3	3	58	2	8	3	7	7	1	4	3	3	3	3	3	3
4	4	4	4	4	4	1	1	1	1	1	1	3	3	3	3	3	3	3	3	3	3	3	3	3	3	3	3	3	3	3	3	3	35	2	8	3	4	4	1	1	1	3	3	3	3	3
2	2	2	1	1	1	7	7	6	1	1	1	2	2	2	2	5	2	5	5	1	2	2	2	2	4	3	5	5	1	5	1	5	63	1	7	3	2	1	5.33333	1	6.66667	2	4.25	1.75	3.8	3
4	3	2	3	2	3	3	4	3	4	5	4	2	4	3	4	3	2	3	4	3	2	3	3	2	3	4	3	4	3	2	3	3	22	2	8	3	3	2.66667	5	4.33333	3.33333	3.25	3	2.75	3.2	2.75
1	1	1	1	1	1	4	6	6	1	1	1	3	3	3	3	3	3	3	3	3	3	3	3	3	3	3	3	3	3	3	3	3	21	2	5	3	1	1	6	1	5.33333	3	3	3	3	3
2	2	2	2	2	4	1	1	1	1	1	1	3	3	3	3	3	3	3	3	3	3	3	3	3	3	3	3	3	3	3	3	3	22	1	6	3	2	2.66667	3.66667	1	1	3	3	3	3	3
1	1	1	1	1	1	4	4	4	1	1	1	3	3	3	3	3	3	3	3	3	3	3	3	3	3	3	3	3	3	3	3	3	24	1	8	3	1	1	3	1	4	3	3	3	3	3
1	1	1	1	1	1	1	1	6	1	1	1	3	3	3	3	3	3	3	3	3	3	3	3	3	3	3	3	3	3	3	3	3	29	1	6	3	1	1	7	1	2.66667	3	3	3	3	3
5	5	5	4	4	4	1	1	1	1	1	4	4	2	4	4	2	3	4	4	2	2	2	1	3	2	3	5	5	2	4	3	2	29	2	11	3	5	4	3	2	1	3.5	3.25	1.75	3.6	2.75
4	4	4	4	4	4	1	1	1	5	5	5	3	3	3	3	3	3	3	3	3	3	3	3	3	3	3	3	3	3	3	3	3	28	1	8	3	4	4	1	5	1	3	3	3	3	3
3	4	3	4	5	5	3	4	5	5	5	5	3	4	3	3	2	2	2	4	4	4	4	4	2	2	2	2	2	2	4	4	4	33	1	7	3	3.33333	4.66667	4.33333	5	4	3.25	2.5	4	2	3.5
5	4	4	3	3	3	4	1	2	4	4	7	3	4	3	4	3	2	4	3	3	3	2	4	3	2	2	4	3	2	3	2	4	43	2	8	3	4.33333	3	1.66667	5	2.33333	3.5	3	3	2.8	2.75
3	3	3	3	3	3	4	4	4	3	3	3	3	3	3	3	3	3	3	3	3	3	3	3	3	3	3	3	3	3	3	3	3	33	1	7	3	3	3	5	3	4	3	3	3	3	3
4	4	4	4	4	4	4	4	4	4	4	4	3	3	3	3	3	3	3	3	3	3	3	3	3	3	3	3	3	3	3	3	3	37	2	8	3	4	4	4	4	4	3	3	3	3	3
4	4	4	4	4	4	4	4	4	4	4	4	3	3	3	3	3	3	3	3	3	3	3	3	3	3	3	3	3	3	3	3	3	21	2	7	3	4	4	4	4	4	3	3	3	3	3
4	4	4	4	4	4	4	4	4	4	1	4	3	3	3	3	3	3	3	3	3	3	3	3	3	3	3	3	3	3	3	3	3	34	2	7	3	4	4	4	3	4	3	3	3	3	3
4	5	3	4	3	4	5	5	4	3	2	3	3	3	3	3	3	3	2	3	4	3	2	3	4	3	2	3	4	3	2	3	4	20	2	8	3	4	3.66667	4	2.66667	4.66667	3	2.75	3	3.2	3
4	4	5	5	5	4	5	4	4	4	4	4	4	3	3	2	3	3	4	2	3	3	4	3	3	2	3	3	3	2	3	3	4	32	1	11	3	4.33333	4.66667	4.66667	4	4.33333	3	3	3.25	2.8	3
4	4	4	4	4	4	2	2	2	4	3	4	3	2	3	3	4	4	4	4	3	3	3	3	3	2	3	4	4	2	2	2	2	31	2	8	3	4	4	2	3.66667	2	2.75	4	3	3.2	2
4	4	4	4	4	4	1	1	1	1	1	1	3	3	3	3	3	3	3	3	3	3	3	3	3	3	3	3	3	3	3	3	3	35	2	8	3	4	4	1	1	1	3	3	3	3	3
4	4	4	4	4	4	2	2	3	3	3	5	1	2	3	3	3	3	4	4	3	3	3	3	4	4	4	4	4	3	2	2	2	45	2	6	3.04762	4	4	1	3.66667	2.33333	2.25	3.5	3	4	2.25
1	1	1	1	1	1	6	6	7	1	1	2	2	2	1	2	2	2	4	4	4	4	4	3	2	2	1	5	4	4	4	4	4	28	2	#NULL!	3.04762	1	1	5	1.33333	6.33333	1.75	3	3.75	2.8	4
1	1	1	1	1	1	3	6	7	1	1	2	3	2	3	3	3	3	4	4	3	4	3	4	3	2	2	5	3	3	3	2	2	53	2	5	3.04762	1	1	2	1.33333	5.33333	2.75	3.5	3.5	3	2.5
1	1	1	1	1	1	1	1	4	1	-99	2	2	2	3	4	2	3	2	5	4	3	2	3	3	4	2	3	4	4	3	4	2	45	2	11	3.04762	1	1	2.66667	1.5	2	2.75	3	3	3.2	3.25
4	5	4	4	4	5	2	2	2	4	4	3	3	2	4	3	3	3	4	3	3	3	3	4	3	3	4	4	3	2	3	2	2	49	1	#NULL!	3.04762	4.33333	4.33333	2.33333	3.66667	2	3	3.25	3.25	3.4	2.25
1	1	1	1	1	1	6	6	6	1	1	2	3	2	3	2	5	5	5	5	1	2	3	2	1	1	2	4	4	4	5	4	1	30	2	6	3.04762	1	1	7	1.33333	6	2.5	5	2	2.4	3.5
7	7	7	7	7	7	1	1	1	1	6	6	3	4	3	2	3	4	4	2	3	4	3	2	4	3	4	3	3	2	3	2	3	48	2	7	3.04762	7	7	1.33333	4.33333	1	3	3.25	3	3.4	2.5
7	7	7	7	7	7	4	1	1	6	6	6	1	3	3	1	5	5	3	4	3	3	3	2	3	4	3	2	3	3	3	4	3	26	1	7	3.04762	7	7	1	6	2	2	4.25	2.75	3	3.25
4	3	3	3	3	3	3	3	5	3	3	4	3	2	3	3	2	2	4	4	3	3	2	5	3	3	3	3	4	3	3	3	3	64	2	8	3.04762	3.33333	3	2	3.33333	3.66667	2.75	3	3.25	3.2	3
4	4	3	4	4	3	4	4	4	3	4	4	3	3	3	3	2	2	3	3	2	3	4	4	4	3	3	3	4	3	3	3	3	21	1	6	3.04762	3.66667	3.66667	4	3.66667	4	3	2.5	3.25	3.4	3
4	4	4	4	4	4	3	3	3	3	3	3	3	3	3	3	3	3	3	3	3	3	3	3	3	3	3	4	3	3	3	4	3	49	1	11	3.09524	4	4	3	3	3	3	3	3	3.2	3.25
3	4	3	1	1	1	5	5	4	1	1	3	3	2	3	3	4	3	2	3	3	4	1	2	4	3	4	5	4	2	4	3	3	35	1	8	3.09524	3.33333	1	4	1.66667	4.66667	2.75	3	2.5	4	3
5	5	5	4	4	4	2	2	3	7	5	5	3	2	3	3	3	3	4	4	3	3	2	4	3	3	3	4	3	3	3	3	3	57	2	7	3.09524	5	4	2.33333	5.66667	2.33333	2.75	3.5	3	3.2	3
7	7	7	1	1	1	6	6	6	1	1	1	4	3	2	3	3	3	4	3	3	4	3	2	4	3	2	3	3	3	4	3	3	54	2	6	3.09524	7	1	3	1	6	3	3.25	3	3	3.25
6	6	6	6	6	6	1	1	1	7	7	5	1	2	3	3	4	3	2	3	4	3	4	5	1	2	4	5	4	2	5	3	2	71	1	6	3.09524	6	6	1	6.33333	1	2.25	3	4	3.2	3
1	1	1	1	1	1	7	5	7	1	1	1	4	1	3	3	5	4	4	5	1	3	1	4	4	3	3	5	4	1	1	3	3	33	2	7	3.09524	1	1	4.66667	1	6.33333	2.75	4.5	2.25	3.8	2
1	1	1	1	1	1	7	7	7	1	1	1	3	3	3	3	4	4	2	2	3	2	3	3	2	2	2	4	4	4	4	4	4	38	2	11	3.09524	1	1	6.33333	1	7	3	3	2.75	2.8	4
4	4	4	4	4	4	4	4	4	2	2	4	4	4	4	4	4	4	3	3	2	3	4	1	3	4	4	5	3	3	1	1	1	48	2	6	3.09524	4	4	6.66667	2.66667	4	4	3.5	2.5	3.8	1.5
3	4	2	4	3	3	3	7	5	5	5	3	3	3	4	3	3	3	4	4	3	3	2	3	2	3	3	3	3	4	4	3	3	52	1	6	3.14286	3	3.33333	1.66667	4.33333	5	3.25	3.5	2.75	2.8	3.5
3	3	3	3	3	3	1	4	1	3	7	6	4	5	5	5	4	4	5	5	1	1	3	1	3	1	1	5	5	3	1	3	1	34	1	7	3.14286	3	3	1	5.33333	2	4.75	4.5	1.5	3	2
5	4	5	4	5	5	3	3	2	2	3	5	3	3	3	4	3	2	3	4	4	3	3	2	3	3	4	3	2	3	5	3	3	27	2	8	3.14286	4.66667	4.66667	5.33333	3.33333	2.66667	3.25	3	3	3	3.5
5	5	4	4	3	6	4	3	3	5	4	7	4	1	4	1	5	5	4	3	4	5	1	2	4	1	5	2	1	1	5	3	5	31	1	12	3.14286	4.66667	4.33333	2.33333	5.33333	3.33333	2.5	4.25	3	2.6	3.5
5	4	4	5	5	4	4	5	4	4	2	4	3	3	3	3	4	4	2	2	2	3	3	3	3	4	4	3	4	3	3	4	3	37	2	5	3.14286	4.33333	4.66667	1.66667	3.33333	4.33333	3	3	2.75	3.6	3.25
1	1	1	1	1	1	1	7	5	1	1	1	1	1	1	1	1	2	4	4	4	4	5	5	3	3	4	3	3	4	4	5	4	24	2	8	3.14286	1	1	5	1	4.33333	1	2.75	4.5	3.2	4.25
7	3	2	5	7	1	2	7	6	3	6	4	2	2	4	5	4	3	2	2	3	3	2	2	2	3	3	5	4	3	4	4	4	40	1	12	3.14286	4	4.33333	4.66667	4.33333	5	3.25	2.75	2.5	3.4	3.75
1	3	2	4	2	1	1	6	7	1	2	4	3	1	3	4	4	5	5	5	2	2	4	1	3	1	2	5	4	3	4	3	2	28	1	6	3.14286	2	2.33333	5.33333	2.33333	4.66667	2.75	4.75	2.25	3	3
5	5	5	5	5	5	2	2	2	7	5	5	4	4	4	4	3	3	4	4	4	4	4	3	2	1	1	3	3	2	3	3	3	56	2	5	3.14286	5	5	2.33333	5.66667	2	4	3.5	3.75	2	2.75
1	1	1	1	1	1	1	6	6	1	1	1	2	1	1	1	5	4	5	5	3	3	3	3	1	1	3	5	5	5	5	3	3	26	1	6	3.19048	1	1	5.33333	1	4.33333	1.25	4.75	3	3	4
2	1	2	2	2	2	7	7	7	1	1	1	3	2	3	4	3	3	4	4	2	2	3	4	3	2	3	5	3	4	3	4	3	27	2	11	3.19048	1.66667	2	5.66667	1	7	3	3.5	2.75	3.2	3.5
4	6	5	3	5	4	4	3	5	5	3	3	4	3	2	3	4	2	4	3	3	4	2	3	4	3	2	4	3	4	3	3	4	21	2	6	3.19048	5	4	3.33333	3.66667	4	3	3.25	3	3.2	3.5
5	5	5	5	4	4	4	3	5	3	2	3	4	4	3	4	4	3	4	3	2	2	4	3	3	3	4	3	4	2	3	2	3	30	2	8	3.19048	5	4.33333	3.66667	2.66667	4	3.75	3.5	2.75	3.4	2.5
6	5	5	5	5	5	1	1	1	5	5	5	3	3	4	4	3	3	4	4	3	3	2	2	3	3	4	3	3	3	4	3	3	33	1	8	3.19048	5.33333	5	2.33333	5	1	3.5	3.5	2.5	3.2	3.25
2	3	3	2	2	3	4	5	5	2	2	4	3	3	3	3	2	2	4	5	3	3	2	4	3	3	4	4	4	3	3	3	3	30	1	6	3.19048	2.66667	2.33333	4.66667	2.66667	4.66667	3	3.25	3	3.6	3
4	3	4	4	4	3	4	5	5	2	2	4	3	2	4	3	3	3	4	4	3	3	3	4	3	3	4	4	3	3	2	3	3	49	2	6	3.19048	3.66667	3.66667	4	2.66667	4.66667	3	3.5	3.25	3.4	2.75
2	1	2	1	1	2	7	5	7	2	1	3	3	1	3	3	2	2	4	4	2	4	3	5	3	3	3	4	4	1	5	4	4	45	2	6	3.19048	1.66667	1.33333	5.33333	2	6.33333	2.5	3	3.5	3.4	3.5
4	3	4	5	5	5	1	1	1	1	1	2	3	3	3	3	3	3	3	3	3	3	3	3	4	4	4	4	5	1	1	4	4	38	1	6	3.19048	3.66667	5	1	1.33333	1	3	3	3	4.2	2.5
4	3	4	4	4	3	5	7	5	1	1	3	3	3	3	3	3	4	4	4	3	3	3	3	3	3	3	3	3	3	4	4	3	36	2	6	3.2381	3.66667	3.66667	1	1.66667	5.66667	3	3.75	3	3	3.5
6	3	2	6	5	3	4	4	5	7	5	5	5	3	2	3	3	2	3	3	4	4	2	3	4	4	4	2	3	4	4	3	3	24	2	8	3.2381	3.66667	4.66667	4.33333	5.66667	4.33333	3.25	2.75	3.25	3.4	3.5
3	3	3	3	3	3	4	4	4	2	2	2	4	2	4	3	3	3	2	2	3	4	3	4	3	4	3	4	2	3	4	4	4	26	2	6	3.2381	3	3	4	2	4	3.25	2.5	3.5	3.2	3.75
2	2	2	2	2	2	4	4	4	3	3	2	3	3	3	3	4	3	3	3	4	3	3	3	3	4	3	4	3	3	3	3	4	23	2	8	3.2381	2	2	6	2.66667	4	3	3.25	3.25	3.4	3.25
1	1	1	1	1	1	6	6	7	1	1	2	3	2	2	3	4	4	5	5	4	3	1	2	2	2	3	5	4	4	3	4	3	34	1	8	3.2381	1	1	5.66667	1.33333	6.33333	2.5	4.5	2.5	3.2	3.5
5	5	4	5	5	5	3	3	3	4	4	3	3	3	3	2	4	4	4	3	3	2	3	3	4	4	3	3	3	3	3	4	4	27	2	8	3.2381	4.66667	5	4.33333	3.66667	3	2.75	3.75	2.75	3.4	3.5
5	5	5	5	5	4	7	2	3	4	5	5	2	2	2	2	2	2	4	4	3	4	4	3	4	3	4	4	4	4	3	4	4	49	2	11	3.2381	5	4.66667	5.33333	4.66667	4	2	3	3.5	3.8	3.75
2	2	2	2	2	2	6	7	7	1	1	1	2	1	2	2	5	4	4	4	4	4	1	5	1	4	4	4	4	2	4	4	3	44	2	8	3.2381	2	2	6	1	6.66667	1.75	4.25	3.5	3.4	3.25
4	4	4	4	4	4	1	1	1	1	1	4	3	3	3	3	1	1	4	4	1	1	4	4	4	4	4	4	4	4	4	4	4	43	2	8	3.2381	4	4	2.66667	2	1	3	2.5	2.5	4	4
4	5	3	4	5	4	5	5	4	4	5	5	4	4	4	3	3	3	2	4	3	3	4	3	4	3	4	3	3	3	2	3	3	20	1	6	3.2381	4	4.33333	4.66667	4.66667	4.66667	3.75	3	3.25	3.4	2.75
1	1	2	1	1	1	6	6	6	1	1	1	4	2	4	5	1	2	3	3	4	2	5	5	4	1	3	5	1	1	5	5	3	24	2	8	3.2381	1.33333	1	5.66667	1	6	3.75	2.25	4	2.8	3.5
2	2	2	2	2	2	5	5	5	3	3	4	3	3	3	3	2	2	2	2	4	4	4	4	4	3	3	4	4	4	4	3	3	29	1	8	3.2381	2	2	3.66667	3.33333	5	3	2	4	3.6	3.5
2	2	2	2	2	2	5	5	7	2	2	3	4	3	3	4	4	4	3	4	3	3	2	4	3	2	2	4	4	2	4	2	4	38	1	6	3.2381	2	2	5.33333	2.33333	5.66667	3.5	3.75	3	3	3
6	5	5	4	4	4	1	1	1	4	4	5	4	4	4	3	3	3	4	4	2	3	3	4	2	2	2	4	4	2	4	4	3	58	1	13	3.2381	5.33333	4	1.33333	4.33333	1	3.75	3.5	3	2.8	3.25
5	5	5	5	5	5	4	4	3	4	3	4	3	3	3	3	3	3	4	4	4	4	3	3	3	3	3	4	3	3	4	3	3	41	1	7	3.28571	5	5	2.66667	3.66667	3.66667	3	3.5	3.5	3.2	3.25
4	3	2	5	5	6	2	5	3	4	4	5	3	4	2	4	5	3	4	2	3	4	2	5	4	2	3	3	4	3	3	4	2	19	1	6	3.28571	3	5.33333	4.66667	4.33333	3.33333	3.25	3.5	3.5	3.2	3
6	5	5	5	5	5	4	4	2	5	5	7	3	3	4	4	3	3	3	3	4	4	3	3	3	3	4	4	4	3	2	3	3	50	1	11	3.28571	5.33333	5	3.33333	5.66667	3.33333	3.5	3	3.5	3.6	2.75
5	5	5	4	5	5	5	5	5	4	4	4	3	3	3	4	4	3	3	4	3	3	3	4	4	3	3	4	3	3	3	3	3	25	2	6	3.28571	5	4.66667	4.66667	4	5	3.25	3.5	3.25	3.4	3
3	3	3	3	3	3	2	2	2	2	2	2	3	3	3	4	4	4	4	4	3	3	3	3	4	3	3	3	3	3	3	3	3	28	2	11	3.28571	3	3	1.33333	2	2	3.25	4	3	3.2	3
2	1	3	3	3	1	6	6	6	1	1	1	4	3	5	5	5	5	2	1	2	1	2	5	3	2	1	5	2	2	5	5	4	19	2	6	3.28571	2	2.33333	6	1	6	4.25	3.25	2.5	2.6	4
2	2	2	2	2	2	7	5	5	3	3	4	4	2	3	3	4	3	2	2	3	3	3	4	3	4	4	3	4	3	4	4	4	40	1	11	3.28571	2	2	3	3.33333	5.66667	3	2.75	3.25	3.6	3.75
2	2	2	2	2	2	4	4	4	2	2	2	3	3	3	3	3	3	4	4	2	3	4	1	3	3	3	4	4	4	4	4	4	54	1	5	3.28571	2	2	2.33333	2	4	3	3.5	2.5	3.4	4
2	2	2	1	1	1	2	2	4	2	2	1	3	3	4	4	3	3	3	4	4	3	3	2	3	4	4	3	4	3	4	3	3	47	2	7	3.33333	2	1	4.33333	1.66667	2.66667	3.5	3.25	3	3.6	3.25
4	5	3	7	7	2	7	6	4	5	3	5	1	3	4	1	4	3	3	3	4	5	3	5	1	4	5	5	5	3	2	3	3	25	2	4	3.33333	4	5.33333	2	4.33333	5.66667	2.25	3.25	4.25	4	2.75
4	5	5	5	5	3	5	4	7	4	-99	6	4	3	3	3	3	3	2	3	3	4	4	4	4	4	3	3	3	3	3	4	4	26	1	8	3.33333	4.66667	4.33333	4.66667	5	5.33333	3.25	2.75	3.75	3.4	3.5
4	4	4	4	4	4	2	1	3	1	1	4	4	3	4	4	3	3	4	4	3	3	3	2	3	3	3	4	4	4	3	3	3	36	2	11	3.33333	4	4	4	2	2	3.75	3.5	2.75	3.4	3.25
4	4	4	4	4	4	4	4	4	4	4	4	3	3	4	4	3	3	3	3	2	4	3	4	4	4	3	3	3	3	4	3	4	27	1	8	3.33333	4	4	2	4	4	3.5	3	3.25	3.4	3.5
4	4	5	5	3	3	4	4	5	3	3	3	3	2	4	4	3	4	4	4	3	4	2	2	3	3	4	5	3	4	2	3	4	30	1	8	3.33333	4.33333	3.66667	5.33333	3	4.33333	3.25	3.75	2.75	3.6	3.25
2	2	3	2	2	2	3	4	1	3	1	4	3	3	3	3	4	2	4	2	3	4	3	4	4	4	3	3	3	4	4	3	4	24	1	5	3.33333	2.33333	2	3	2.66667	2.66667	3	3	3.5	3.4	3.75
4	4	4	5	3	3	1	1	3	2	2	4	3	3	4	3	3	3	3	4	5	3	2	3	4	4	3	3	4	4	3	3	3	32	1	8	3.33333	4	3.66667	4.33333	2.66667	1.66667	3.25	3.25	3.25	3.6	3.25
4	4	4	4	4	4	4	3	3	5	4	4	4	3	4	4	4	4	4	4	3	3	2	3	4	4	3	4	4	3	2	3	2	38	2	8	3.38095	4	4	4	4.33333	3.33333	3.75	4	2.75	3.8	2.5
1	1	1	1	1	1	4	4	4	1	1	1	4	3	3	3	3	4	4	4	2	2	2	2	3	4	4	4	4	4	4	4	4	25	2	6	3.38095	1	1	5.66667	1	4	3.25	3.75	2	3.8	4
5	7	7	7	6	7	7	5	1	5	6	7	3	3	4	4	2	2	3	3	4	3	4	4	3	3	4	4	4	5	2	4	3	27	1	6	3.38095	6.33333	6.66667	2.33333	6	4.33333	3.5	2.5	3.75	3.6	3.5
2	4	3	3	4	3	5	5	2	3	2	4	4	4	4	3	2	3	5	4	2	3	2	3	4	3	4	5	4	4	3	2	3	39	1	8	3.38095	3	3.33333	4.33333	3	4	3.75	3.5	2.5	4	3
3	3	3	3	3	3	4	4	2	2	2	5	3	3	3	3	3	3	4	4	3	4	2	2	3	3	4	4	4	4	4	4	4	52	2	6	3.38095	3	3	1.66667	3	3.33333	3	3.5	2.75	3.6	4
1	1	1	1	1	1	6	6	6	1	1	1	3	3	4	4	4	3	5	3	4	4	4	3	3	2	2	3	4	3	3	4	3	20	1	5	3.38095	1	1	7	1	6	3.5	3.75	3.75	2.8	3.25
4	4	3	4	4	4	5	3	4	4	4	5	3	3	3	3	3	3	3	4	4	4	4	3	4	4	3	3	3	3	4	4	3	26	2	7	3.38095	3.66667	4	1	4.33333	4	3	3.25	3.75	3.4	3.5
4	4	4	5	3	4	4	4	4	3	3	4	4	3	3	5	3	3	4	4	2	4	4	3	4	3	3	5	3	2	3	3	3	57	2	6	3.38095	4	4	2	3.33333	4	3.75	3.5	3.25	3.6	2.75
4	-99	4	5	4	4	1	1	1	1	1	1	4	4	4	3	3	3	3	3	3	4	4	3	3	3	3	3	3	4	3	4	4	40	1	8	3.38095	4	4.33333	1	1	1	3.75	3	3.5	3	3.75
2	1	3	1	1	2	2	4	2	1	1	3	3	2	3	3	4	4	4	5	3	3	4	3	4	2	3	4	4	3	4	3	4	32	2	5	3.42857	2	1.33333	3.66667	1.66667	2.66667	2.75	4.25	3.25	3.4	3.5
4	4	4	4	4	4	1	1	1	1	1	1	1	4	2	4	4	3	4	4	4	4	4	4	4	4	4	4	4	4	2	2	2	33	1	7	3.42857	4	4	1	1	1	2.75	3.75	4	4	2.5
1	1	2	1	2	1	6	7	6	6	7	6	3	3	4	3	4	3	3	4	3	4	3	4	3	3	4	4	3	3	4	4	3	39	1	8	3.42857	1.33333	1.33333	7	6.33333	6.33333	3.25	3.5	3.5	3.4	3.5
5	4	4	3	3	3	3	3	3	4	3	7	4	2	4	4	5	5	4	4	2	4	3	3	4	2	4	4	4	2	4	2	2	38	1	8	3.42857	4.33333	3	1.33333	4.66667	3	3.5	4.5	3	3.6	2.5
5	5	5	3	3	3	4	4	7	1	1	5	5	4	3	4	4	4	4	4	1	3	3	2	3	3	2	5	4	4	4	4	3	38	2	11	3.47619	5	3	5.33333	2.33333	5	4	4	2.25	3.4	3.75
2	2	2	2	2	2	5	5	4	2	2	3	3	4	4	4	4	3	4	4	4	3	3	3	4	4	4	4	4	3	2	2	3	25	1	6	3.47619	2	2	4.66667	2.33333	4.66667	3.75	3.75	3.25	4	2.5
3	3	3	3	3	3	4	4	4	3	3	2	4	4	3	3	4	3	4	4	3	4	4	4	4	3	3	3	4	3	3	3	3	21	1	6	3.47619	3	3	3.66667	2.66667	4	3.5	3.75	3.75	3.4	3
2	2	2	2	1	1	1	4	3	1	1	4	5	2	4	4	3	3	4	4	4	3	3	5	3	2	3	5	3	3	5	2	3	28	2	6	3.47619	2	1.33333	2	2	2.66667	3.75	3.5	3.75	3.2	3.25
7	7	7	7	7	7	1	1	1	6	6	6	3	4	2	3	4	3	4	3	4	3	4	3	3	4	3	4	3	3	4	5	4	48	2	8	3.47619	7	7	1	6	1	3	3.5	3.5	3.4	4
6	6	6	6	6	5	1	1	1	7	7	7	3	3	3	3	4	3	3	3	4	4	2	5	4	4	4	5	4	2	4	4	2	22	2	7	3.47619	6	5.66667	1	7	1	3	3.25	3.75	4.2	3
1	1	1	1	1	1	6	6	7	1	1	1	1	1	1	2	2	3	5	5	5	4	4	4	1	1	4	5	5	5	5	5	5	40	2	11	3.47619	1	1	4.66667	1	6.33333	1.25	3.75	4.25	3.2	5
4	4	4	3	3	3	3	3	3	3	3	5	5	2	4	4	2	2	4	4	2	4	3	4	4	2	3	4	4	4	4	4	4	25	2	8	3.47619	4	3	1.66667	3.66667	3	3.75	3	3.25	3.4	4
1	1	1	1	1	3	6	6	6	1	1	1	4	5	4	4	4	3	1	1	5	4	5	5	4	1	1	1	1	5	5	5	5	39	1	6	3.47619	1	1.66667	1	1	6	4.25	2.25	4.75	1.6	5
1	1	1	1	1	1	7	6	5	1	1	5	4	4	4	4	4	4	4	4	4	4	3	3	3	3	3	3	3	3	3	3	3	42	1	4	3.47619	1	1	4.33333	2.33333	6	4	4	3.5	3	3
5	5	5	5	5	5	2	2	2	4	4	5	5	2	5	5	3	3	4	4	3	3	4	5	4	3	3	3	3	3	4	2	3	24	2	8	3.52381	5	5	3	4.33333	2	4.25	3.5	3.75	3.2	3
2	3	3	3	4	4	2	3	2	5	4	3	4	3	4	4	3	4	4	4	3	4	3	3	4	3	3	4	4	3	3	3	4	32	1	8	3.52381	2.66667	3.66667	1.66667	4	2.33333	3.75	3.75	3.25	3.6	3.25
5	4	4	4	5	5	4	3	3	4	4	5	3	3	4	4	3	4	4	4	2	3	3	4	4	4	4	5	4	2	4	3	3	57	2	7	3.52381	4.33333	4.66667	1	4.33333	3.33333	3.5	3.75	3	4.2	3
6	4	4	4	6	5	1	1	7	7	3	7	4	4	4	4	4	4	5	5	1	4	4	5	5	1	4	5	4	1	1	4	1	48	2	6	3.52381	4.66667	5	7	5.66667	3	4	4.5	3.5	3.8	1.75
3	3	3	4	4	4	4	4	5	3	4	3	4	2	4	4	3	3	3	4	4	4	4	5	4	3	3	3	4	3	4	3	3	61	1	6	3.52381	3	4	4.66667	3.33333	4.33333	3.5	3.25	4.25	3.4	3.25
5	4	6	7	7	5	4	4	4	1	1	1	1	3	1	3	1	2	5	5	5	5	1	5	5	5	5	5	3	5	4	4	1	44	2	6	3.52381	5	6.33333	1	1	4	2	3.25	4	4.6	3.5
3	2	3	4	3	3	1	4	6	2	2	5	4	3	3	4	3	4	5	4	2	3	2	5	4	4	3	5	4	3	2	4	3	27	2	6	3.52381	2.66667	3.33333	4.33333	3	3.66667	3.5	4	3	4	3
2	2	2	1	2	2	3	5	4	3	2	3	3	2	4	3	3	4	4	4	3	4	3	5	3	3	4	4	4	3	4	3	4	32	1	11	3.52381	2	1.66667	3	2.66667	4	3	3.75	3.75	3.6	3.5
6	5	5	5	5	5	7	4	3	4	4	5	3	4	4	4	3	3	4	3	3	3	4	4	3	4	3	3	4	4	4	3	4	20	2	6	3.52381	5.33333	5	4.66667	4.33333	4.66667	3.75	3.25	3.5	3.4	3.75
6	6	6	6	6	6	1	1	1	7	7	7	2	2	3	3	4	4	3	3	4	3	5	5	3	4	4	5	4	2	4	4	3	68	2	5	3.52381	6	6	1	7	1	2.5	3.5	4.25	4	3.25
3	3	3	4	3	3	3	4	3	3	4	4	3	3	3	2	4	4	4	3	4	3	4	4	4	3	4	4	4	3	4	3	5	21	2	6	3.57143	3	3.33333	5	3.66667	3.33333	2.75	3.75	3.75	3.8	3.75
4	4	4	3	2	2	3	3	3	1	1	2	3	3	3	3	3	3	4	4	2	4	3	4	4	4	4	4	4	4	4	4	4	47	2	5	3.57143	4	2.33333	3	1.33333	3	3	3.5	3.25	4	4
4	4	4	4	4	4	4	3	3	4	3	4	4	2	4	4	2	3	5	5	3	4	3	5	2	3	4	4	5	3	3	3	4	45	1	7	3.57143	4	4	1	3.66667	3.33333	3.5	3.75	3.75	3.6	3.25
4	4	4	4	4	4	1	1	1	1	1	2	3	3	3	3	4	4	5	5	3	4	4	3	3	3	3	3	5	4	4	4	2	25	2	11	3.57143	4	4	1	1.33333	1	3	4.5	3.5	3.4	3.5
3	2	4	1	2	3	3	4	4	3	2	1	3	4	5	4	3	4	5	4	3	4	5	4	3	4	5	4	3	2	3	2	1	63	2	4	3.57143	3	2	4	2	3.66667	4	4	4	3.8	2
5	4	5	3	4	3	3	4	5	5	7	4	4	3	3	2	2	3	4	5	4	4	3	3	3	4	4	3	5	4	3	4	5	27	1	8	3.57143	4.66667	3.33333	3.33333	5.33333	4	3	3.5	3.5	3.8	4
3	2	3	3	2	3	5	5	3	3	2	4	4	3	4	4	4	4	4	4	3	3	3	3	3	3	4	5	5	4	3	3	3	30	2	8	3.61905	2.66667	2.66667	4.33333	3	4.33333	3.75	4	3	4	3.25
4	6	5	6	5	5	5	4	3	5	7	5	3	4	5	4	4	3	1	4	3	3	4	4	4	3	4	3	3	4	5	4	4	25	1	7	3.61905	5	5.33333	4	5.66667	4	4	3	3.5	3.4	4.25
6	6	6	7	6	6	1	1	1	7	3	6	5	1	5	5	3	2	5	5	2	3	3	3	3	3	3	5	5	3	4	4	4	44	2	8	3.61905	6	6.33333	1	5.33333	1	4	3.75	2.75	3.8	3.75
3	3	3	3	3	3	4	4	5	4	2	4	2	2	4	4	3	3	5	5	4	4	3	3	3	3	3	5	4	4	4	4	4	35	1	5	3.61905	3	3	1	3.33333	4.33333	3	4	3.5	3.6	4
4	5	4	4	4	5	1	1	1	4	4	6	4	2	4	4	3	3	4	5	1	1	3	5	4	4	5	5	4	1	5	4	5	63	2	#NULL!	3.61905	4.33333	4.33333	1.33333	4.66667	1	3.5	3.75	2.5	4.4	3.75
4	-99	3	3	5	4	3	5	5	4	-99	7	3	4	2	3	3	4	4	4	3	4	4	4	3	3	3	4	5	5	4	4	3	35	1	8	3.61905	3.5	4	5.33333	5.5	4.33333	3	3.75	3.75	3.6	4
1	1	1	1	1	1	6	6	6	1	1	1	3	4	3	3	4	4	4	4	3	3	3	3	3	2	4	4	4	4	5	5	4	31	1	8	3.61905	1	1	6	1	6	3.25	4	3	3.4	4.5
5	4	4	3	4	4	4	4	5	4	3	5	3	3	4	4	4	4	4	4	2	3	2	4	4	4	4	4	4	4	4	4	4	45	2	5	3.66667	4.33333	3.66667	1	4	4.33333	3.5	4	2.75	4	4
2	2	2	2	2	2	6	6	6	1	1	1	5	4	4	4	4	5	5	5	2	5	5	3	4	5	3	5	5	1	1	1	1	62	2	12	3.66667	2	2	4.33333	1	6	4.25	4.75	3.75	4.4	1
4	4	4	4	4	4	1	1	1	2	1	2	3	4	4	4	3	4	3	5	4	4	3	4	3	3	4	4	3	4	4	4	3	43	1	6	3.66667	4	4	1	1.66667	1	3.75	3.75	3.75	3.4	3.75
6	6	6	6	6	6	1	1	1	6	6	6	1	3	3	3	4	4	5	5	2	4	4	3	4	4	4	5	4	4	4	4	4	57	1	13	3.71429	6	6	1	6	1	2.5	4.5	3.25	4.2	4
7	7	7	7	7	7	1	-99	4	3	3	4	5	5	5	5	5	5	4	4	1	3	3	3	4	4	3	5	5	1	3	4	1	63	2	11	3.71429	7	7	5.66667	3.33333	2.5	5	4.5	2.5	4.2	2.25
1	1	1	1	1	1	4	4	1	1	1	4	3	3	3	3	5	5	4	4	1	5	5	1	5	5	4	5	5	1	5	3	3	40	2	7	3.71429	1	1	1	2	3	3	4.5	3	4.8	3
6	5	5	5	6	6	1	1	1	3	3	7	4	3	4	4	4	4	5	4	3	3	4	5	3	3	2	4	4	5	2	4	4	31	1	6	3.71429	5.33333	5.66667	1	4.33333	1	3.75	4.25	3.75	3.2	3.75
4	6	6	6	6	6	7	5	4	5	5	5	4	3	4	3	4	3	4	3	4	3	4	3	4	3	4	4	5	4	4	4	4	32	1	8	3.71429	5.33333	6	5.33333	5	5.33333	3.5	3.5	3.5	4	4
6	5	6	3	3	3	2	2	5	4	4	4	3	2	2	2	4	5	5	5	5	4	4	4	3	4	4	4	3	3	4	4	4	27	1	12	3.71429	5.66667	3	3.66667	4	3	2.25	4.75	4.25	3.6	3.75
3	3	3	3	3	3	-99	-99	6	1	1	1	4	2	4	4	4	4	5	5	3	4	2	3	5	5	4	5	4	2	5	2	2	44	2	11	3.71429	3	3	1	1	6	3.5	4.5	3	4.6	2.75
1	1	1	1	1	1	7	7	7	3	1	2	4	4	4	4	4	4	3	4	4	4	3	3	4	4	3	3	4	3	4	4	4	37	2	11	3.71429	1	1	3.66667	2	7	4	3.75	3.5	3.6	3.75
4	4	4	4	4	4	4	4	4	4	4	4	4	4	4	4	4	4	4	4	4	4	5	3	3	4	3	4	3	3	3	3	4	38	1	6	3.71429	4	4	3.66667	4	4	4	4	4	3.4	3.25
2	2	2	2	2	2	7	7	7	1	1	2	5	4	3	2	4	4	4	4	4	4	2	2	4	4	4	4	4	4	4	4	4	46	2	8	3.71429	2	2	5	1.33333	7	3.5	4	3	4	4
2	1	2	1	1	2	5	7	5	2	2	1	4	4	4	4	3	2	5	5	4	4	5	2	4	5	4	5	4	2	1	4	4	43	1	5	3.7619	1.66667	1.33333	4.66667	1.66667	5.66667	4	3.75	3.75	4.4	2.75
3	2	3	2	2	2	4	4	5	2	2	3	4	3	3	4	4	4	4	4	4	4	4	3	4	4	4	4	4	4	4	3	3	44	2	8	3.7619	2.66667	2	4.33333	2.33333	4.33333	3.5	4	3.75	4	3.5
2	2	2	2	2	2	5	5	5	1	1	2	3	2	4	4	4	4	4	4	4	4	4	4	3	3	3	5	4	4	4	4	4	21	2	7	3.7619	2	2	3.66667	1.33333	5	3.25	4	4	3.6	4
4	4	4	4	4	4	3	3	3	3	3	4	4	4	4	4	3	3	3	3	4	4	4	3	4	4	4	4	4	4	4	4	4	28	1	8	3.7619	4	4	3	3.33333	3	4	3	3.75	4	4
1	1	1	1	1	1	6	6	6	1	1	1	4	4	4	3	4	5	4	3	4	4	3	4	4	3	3	3	4	4	4	4	4	39	1	7	3.7619	1	1	6.33333	1	6	3.75	4	3.75	3.4	4
1	1	1	1	1	1	7	7	7	2	1	1	3	2	4	4	4	4	5	5	3	4	4	3	4	3	4	5	4	3	4	4	4	25	1	6	3.80952	1	1	2.33333	1.33333	7	3.25	4.5	3.5	4	3.75
6	6	6	6	6	6	1	1	1	6	6	6	4	4	4	4	4	4	2	2	4	4	4	5	3	2	4	5	4	5	4	4	4	42	2	7	3.80952	6	6	1	6	1	4	3	4.25	3.6	4.25
3	3	1	2	3	3	2	5	7	3	3	1	4	3	3	4	4	4	3	4	3	3	4	4	4	4	4	4	4	4	4	4	5	22	1	6	3.80952	2.33333	2.66667	3.66667	2.33333	4.66667	3.5	3.75	3.5	4	4.25
5	5	5	3	3	3	5	5	5	2	2	3	4	4	4	4	4	4	3	3	4	4	3	4	4	4	4	4	4	4	3	4	4	30	2	8	3.80952	5	3	5	2.33333	5	4	3.5	3.75	4	3.75
5	6	7	5	7	6	6	7	6	6	7	7	5	3	4	5	4	3	5	3	2	2	5	4	3	5	4	3	3	4	5	4	5	27	1	8	3.85714	6	6	5.33333	6.66667	6.33333	4.25	3.75	3.25	3.6	4.5
4	4	4	5	4	-99	3	2	2	4	4	5	3	3	4	5	4	5	4	5	3	3	4	3	4	5	5	5	5	2	3	3	3	61	2	11	3.85714	4	4.5	2	4.33333	2.33333	3.75	4.5	3.25	4.8	2.75
1	1	1	1	1	1	6	6	6	1	1	1	5	5	5	4	5	4	4	3	4	4	5	3	2	4	4	5	5	2	1	3	4	33	2	6	3.85714	1	1	3	1	6	4.75	4	4	4	2.5
1	1	1	1	1	1	1	1	1	1	1	1	3	4	4	4	4	4	3	4	3	4	4	4	4	4	4	4	4	4	4	4	4	40	1	8	3.85714	1	1	6	1	1	3.75	3.75	3.75	4	4
1	1	1	1	1	1	1	5	3	5	1	4	5	4	4	3	2	3	5	4	3	3	5	3	3	4	5	5	5	5	4	3	3	26	1	8	3.85714	1	1	5.33333	3.33333	3	4	3.5	3.5	4.4	3.75
5	1	7	1	1	1	6	6	6	7	1	1	2	5	4	5	5	5	5	5	1	1	3	3	5	4	4	3	5	5	5	5	1	33	2	5	3.85714	4.33333	1	6	3	6	4	5	2	4.2	4
2	1	1	1	1	1	6	6	7	1	1	1	2	2	1	1	4	4	5	5	3	4	4	4	4	5	5	5	5	5	5	4	4	26	2	4	3.85714	1.33333	1	3.33333	1	6.33333	1.5	4.5	3.75	4.8	4.5
5	5	5	3	3	3	3	1	3	3	4	3	2	2	4	4	4	4	5	4	4	4	4	3	4	3	4	5	4	4	5	4	4	20	2	6	3.85714	5	3	4.33333	3.33333	2.33333	3	4.25	3.75	4	4.25
3	5	4	5	4	3	3	3	2	2	2	5	4	3	5	4	4	4	4	4	5	4	4	4	4	5	4	4	4	3	2	3	3	47	1	6	3.85714	4	4	3	3	2.66667	4	4	4.25	4.2	2.75
2	2	2	2	2	2	4	1	4	1	1	1	4	1	4	4	4	4	5	5	3	5	3	5	3	3	3	3	5	3	5	5	5	35	1	8	3.90476	2	2	1	1	3	3.25	4.5	4	3.4	4.5
6	6	4	2	5	7	5	4	3	6	6	5	4	2	5	4	4	3	3	5	2	5	4	5	3	5	3	5	4	4	4	3	5	26	1	5	3.90476	5.33333	4.66667	5	5.66667	4	3.75	3.75	4	4	4
4	3	4	1	1	1	4	5	5	2	2	3	5	4	5	5	4	4	4	4	1	3	4	4	4	4	4	5	5	1	4	4	4	52	2	8	3.90476	3.66667	1	3	2.33333	4.66667	4.75	4	3	4.4	3.25
5	5	5	5	5	5	1	1	1	7	5	7	4	4	4	4	4	4	4	4	4	4	3	4	4	4	4	4	4	4	4	4	4	25	2	8	3.95238	5	5	4.66667	6.33333	1	4	4	3.75	4	4
3	3	3	5	5	5	5	5	7	1	1	3	4	4	4	4	4	4	4	4	4	4	4	4	4	4	4	3	4	4	4	4	4	27	2	6	3.95238	3	5	5.33333	1.66667	5.66667	4	4	4	3.8	4
4	4	4	1	1	1	3	3	3	4	4	4	4	2	4	4	3	3	5	5	4	4	4	4	4	4	4	5	4	4	4	4	4	#NULL!	#NULL!	#NULL!	3.95238	4	1	5	4	3	3.5	4	4	4.2	4
5	5	5	4	4	4	3	4	4	4	3	7	3	4	4	4	5	5	3	4	1	5	5	3	5	5	4	5	5	3	4	4	3	55	1	12	4	5	4	3	4.66667	3.66667	3.75	4.25	3.5	4.8	3.5
4	4	4	3	3	3	1	1	1	4	4	4	4	4	4	4	4	4	4	4	4	4	4	4	4	4	4	4	4	4	4	4	4	26	1	8	4	4	3	5.33333	4	1	4	4	4	4	4
2	2	2	2	2	2	7	7	7	1	1	1	4	4	4	4	4	4	4	4	4	4	4	4	4	4	4	4	4	4	4	4	4	25	1	8	4	2	2	6	1	7	4	4	4	4	4
2	2	2	2	2	2	7	7	7	1	1	2	4	3	5	5	4	4	3	3	4	4	4	4	5	3	3	5	4	5	4	4	4	21	2	6	4	2	2	6.33333	1.33333	7	4.25	3.5	4	4	4.25
5	5	5	5	5	5	1	1	1	3	3	7	4	4	4	4	4	4	4	4	4	4	4	4	4	4	4	4	4	4	4	4	4	32	1	8	4	5	5	1	4.33333	1	4	4	4	4	4
3	3	3	2	2	2	4	5	4	2	1	5	5	3	5	5	3	4	5	5	2	5	5	4	3	4	5	5	5	2	5	2	2	49	2	6	4	3	2	1.33333	2.66667	4.33333	4.5	4.25	4	4.4	2.75
6	5	6	5	6	6	7	5	5	5	7	7	4	4	4	4	4	4	4	4	4	4	4	4	4	4	4	4	4	4	4	4	4	32	1	8	4	5.66667	5.66667	6	6.33333	5.66667	4	4	4	4	4
2	2	2	2	2	2	5	5	5	2	2	2	4	4	4	4	4	4	4	4	4	4	4	4	4	4	4	4	4	4	4	4	4	22	2	8	4	2	2	6	2	5	4	4	4	4	4
4	4	4	4	4	4	1	1	1	1	1	1	4	4	4	4	4	4	4	4	4	4	4	4	4	4	4	4	4	4	4	4	4	36	2	8	4	4	4	4	1	1	4	4	4	4	4
5	5	5	5	3	3	-99	1	2	7	7	7	4	4	4	4	4	4	4	4	4	4	4	4	4	4	4	4	4	4	4	4	4	33	1	6	4	5	3.66667	1.33333	7	1.5	4	4	4	4	4
6	6	5	5	5	4	2	1	1	4	5	7	4	4	5	4	3	4	4	5	4	4	4	5	3	4	4	4	5	4	3	4	4	57	1	6	4.04762	5.66667	4.66667	1.33333	5.33333	1.33333	4.25	4	4.25	4	3.75
6	6	7	6	6	6	6	1	1	6	7	6	5	4	4	4	4	4	4	4	4	4	4	4	4	4	4	4	4	4	4	4	4	35	2	8	4.04762	6.33333	6	5.66667	6.33333	2.66667	4.25	4	4	4	4
5	4	4	4	4	4	3	2	3	3	4	5	4	3	4	4	4	4	4	4	4	4	4	5	4	4	4	4	4	4	4	4	5	41	2	6	4.04762	4.33333	4	5	4	2.66667	3.75	4	4.25	4	4.25
2	3	2	3	3	1	3	5	5	2	2	2	5	5	4	4	4	4	4	4	4	4	4	4	4	4	4	4	4	4	4	4	4	26	1	7	4.09524	2.33333	2.33333	5.66667	2	4.33333	4.5	4	4	4	4
1	1	1	1	1	1	1	7	7	1	1	1	3	5	1	1	5	5	5	5	5	5	5	1	5	4	5	5	5	5	1	5	5	30	1	5	4.09524	1	1	7	1	5	2.5	5	4	4.8	4
1	1	1	1	1	1	7	6	4	2	1	3	4	3	5	3	5	4	5	5	4	5	5	5	3	3	4	5	5	3	4	3	3	39	1	8	4.09524	1	1	2.66667	2	5.66667	3.75	4.75	4.75	4	3.25
4	4	4	4	4	4	3	3	4	4	4	5	5	2	5	5	5	5	5	5	3	3	2	5	5	5	5	5	5	3	1	5	2	42	2	6	4.09524	4	4	4	4.33333	3.33333	4.25	5	3.25	5	2.75
3	3	4	3	3	3	7	7	6	3	1	3	5	3	5	5	3	3	5	5	3	3	5	2	5	5	5	5	5	5	3	3	3	32	2	6	4.09524	3.33333	3	4.33333	2.33333	6.66667	4.5	4	3.25	5	3.5
4	3	4	3	3	3	4	5	7	2	2	2	2	1	5	5	3	5	5	5	1	5	3	5	5	4	4	5	5	5	5	3	5	31	1	6	4.09524	3.66667	3	5	2	5.33333	3.25	4.5	3.5	4.6	4.5
1	1	1	1	1	1	6	6	7	1	1	1	4	5	5	5	2	4	2	3	4	4	4	4	4	4	4	5	4	5	5	5	5	24	2	8	4.14286	1	1	1	1	6.33333	4.75	2.75	4	4.2	5
1	1	1	1	1	1	1	6	6	1	1	1	4	1	3	4	4	5	5	5	5	4	5	3	3	4	4	4	5	5	5	5	4	34	2	7	4.14286	1	1	5.33333	1	4.33333	3	4.75	4.25	4	4.75
1	1	1	1	1	1	6	6	6	1	1	1	4	4	4	4	3	4	5	5	5	4	4	4	4	4	4	4	4	4	5	4	4	23	2	6	4.14286	1	1	6.33333	1	6	4	4.25	4.25	4	4.25
3	2	2	4	4	3	1	3	1	2	1	4	3	3	4	5	3	4	4	4	4	4	4	5	5	5	4	5	5	4	5	4	3	34	2	8	4.14286	2.33333	3.66667	1.33333	2.33333	1.66667	3.75	3.75	4.25	4.8	4
6	6	6	6	6	6	1	1	1	5	5	6	4	4	4	4	4	4	5	5	4	4	3	3	4	3	4	4	4	5	5	5	5	24	2	6	4.14286	6	6	1	5.33333	1	4	4.5	3.5	3.8	5
4	3	4	3	2	3	3	2	4	4	2	3	3	4	3	4	4	3	5	4	5	4	5	4	4	4	5	5	5	4	4	4	5	63	1	5	4.19048	3.66667	2.66667	2	3	3	3.5	4	4.5	4.6	4.25
4	2	4	4	4	3	3	7	7	1	1	2	5	3	5	5	5	5	5	5	5	5	5	5	3	3	3	3	5	3	3	4	3	25	1	8	4.19048	3.33333	3.66667	4	1.33333	5.66667	4.5	5	5	3.4	3.25
2	2	2	2	1	1	5	6	6	1	1	1	4	1	5	4	5	5	5	5	5	5	5	5	2	2	4	1	5	5	5	5	5	25	2	8	4.19048	2	1.33333	6.66667	1	5.66667	3.5	5	5	2.8	5
3	3	5	2	2	2	4	4	7	3	3	1	5	3	5	5	5	4	5	5	3	4	5	5	4	5	5	5	4	1	1	4	5	55	2	6	4.19048	3.66667	2	6	2.33333	5	4.5	4.75	4.25	4.6	2.75
4	3	4	5	5	4	4	5	2	3	2	4	4	4	5	4	5	4	4	4	5	4	4	4	4	5	4	4	5	4	3	4	4	34	1	7	4.19048	3.66667	4.66667	5	3	3.66667	4.25	4.25	4.25	4.4	3.75
7	5	6	6	6	5	1	1	3	5	4	2	4	5	4	4	5	5	4	4	5	4	5	3	4	5	4	4	4	3	4	5	4	28	1	5	4.2381	6	5.66667	5	3.66667	1.66667	4.25	4.5	4.25	4.2	4
4	3	4	3	2	2	4	4	4	4	4	5	5	5	5	5	3	3	5	5	3	4	3	5	5	4	4	5	3	5	4	4	4	28	1	12	4.2381	3.66667	2.33333	5	4.33333	4	5	4	3.75	4.2	4.25
1	1	1	1	1	1	1	1	1	1	1	1	4	4	4	4	5	5	5	4	5	5	4	4	4	4	4	4	4	4	4	4	4	31	2	8	4.2381	1	1	1	1	1	4	4.75	4.5	4	4
1	3	1	5	5	3	3	3	4	3	1	2	5	5	5	5	2	1	3	4	5	5	5	5	4	5	5	5	3	2	5	5	5	26	2	11	4.2381	1.66667	4.33333	1.66667	2	3.33333	5	2.5	5	4.4	4.25
3	3	3	4	4	3	1	1	3	5	5	7	4	4	4	4	4	4	5	5	3	4	5	3	3	4	4	5	4	5	5	5	5	60	2	5	4.2381	3	3.66667	4.33333	5.66667	1.66667	4	4.5	3.75	4	5
6	4	4	5	4	5	7	5	7	2	2	5	5	4	5	5	4	4	5	4	4	5	4	3	4	4	4	5	4	4	3	5	4	35	1	8	4.2381	4.66667	4.66667	6.33333	3	6.33333	4.75	4.25	4	4.2	4
1	2	1	1	1	1	6	6	1	1	1	4	5	5	5	5	5	5	1	1	1	5	5	3	5	5	5	5	5	5	3	5	5	25	1	5	4.2381	1.33333	1	1	2	4.33333	5	3	3.5	5	4.5
4	4	4	4	6	4	4	4	4	5	3	7	4	4	5	5	4	3	5	5	4	5	3	5	5	4	3	5	3	5	4	4	4	45	2	8	4.2381	4	4.66667	4	5	4	4.5	4.25	4.25	4	4.25
4	1	1	1	1	1	1	4	4	1	1	1	4	4	4	4	4	4	5	5	1	5	5	3	3	5	5	5	5	5	5	5	5	25	2	6	4.33333	2	1	5	1	3	4	4.5	3.5	4.6	5
5	5	5	5	4	4	2	2	1	7	7	7	5	4	4	5	5	5	4	5	5	5	5	4	4	1	4	5	4	4	5	4	4	62	1	7	4.33333	5	4.33333	2	7	1.66667	4.5	4.75	4.75	3.6	4.25
5	5	4	4	3	4	4	4	1	3	3	4	3	3	3	3	4	4	4	4	5	5	5	5	5	5	5	5	5	5	5	5	4	58	2	7	4.38095	4.66667	3.66667	1.66667	3.33333	3	3	4	5	5	4.75
3	4	3	3	2	3	1	1	2	5	5	5	5	4	4	4	5	5	5	5	4	4	4	4	4	5	4	4	4	4	5	5	4	33	2	5	4.38095	3.33333	2.66667	1	5	1.33333	4.25	5	4	4.2	4.5
1	1	1	1	1	1	4	5	4	1	1	1	5	5	5	5	5	5	5	3	1	5	5	1	5	5	2	5	5	5	5	5	5	32	1	7	4.38095	1	1	4.66667	1	4.33333	5	4.5	3	4.4	5
5	5	4	4	4	4	1	1	1	4	4	4	5	3	5	4	5	5	5	5	4	4	4	3	5	4	4	5	5	5	4	4	4	35	2	11	4.38095	4.66667	4	2	4	1	4.25	5	3.75	4.6	4.25
7	7	7	7	7	7	1	1	1	6	6	6	1	1	1	5	5	5	5	5	5	5	5	5	5	5	5	5	5	5	5	5	5	41	2	6	4.42857	7	7	1	6	1	2	5	5	5	5
1	1	1	1	1	1	6	6	6	1	1	2	3	2	5	5	5	5	5	5	5	4	5	3	3	4	4	5	5	5	5	5	5	26	1	6	4.42857	1	1	6.33333	1.33333	6	3.75	5	4.25	4.2	5
5	5	5	5	5	5	3	3	4	5	5	7	5	5	5	5	4	4	5	5	4	4	4	5	5	4	4	5	5	3	4	4	4	55	2	8	4.42857	5	5	7	5.66667	3.33333	5	4.5	4.25	4.6	3.75
2	2	3	2	3	3	3	3	2	2	1	3	5	5	5	5	5	5	4	4	5	5	4	3	4	4	4	5	4	4	5	4	4	31	1	5	4.42857	2.33333	2.66667	4.33333	2	2.66667	5	4.5	4.25	4.2	4.25
6	6	6	6	6	6	1	1	1	6	6	6	5	5	5	5	3	5	5	5	1	5	5	3	5	5	5	5	5	1	5	5	5	68	2	5	4.42857	6	6	1	6	1	5	4.5	3.5	5	4
5	4	5	4	3	4	5	5	5	3	3	6	4	4	4	4	5	5	5	5	3	4	3	5	4	4	5	5	4	5	5	5	5	31	2	6	4.42857	4.66667	3.66667	1	4	5	4	5	3.75	4.4	5
2	2	1	1	2	3	6	6	1	1	1	1	5	5	3	5	5	5	5	5	5	2	3	5	5	5	5	5	3	3	5	5	5	57	1	6	4.47619	1.66667	2	7	1	4.33333	4.5	5	3.75	4.6	4.5
6	4	6	5	4	3	5	5	7	5	1	5	3	5	5	4	5	3	5	5	4	5	4	4	5	5	4	5	5	5	4	4	5	23	2	6	4.47619	5.33333	4	1	3.66667	5.66667	4.25	4.5	4.25	4.8	4.5
5	5	5	4	4	5	1	1	1	3	2	5	5	5	5	5	5	3	5	5	4	5	3	5	4	4	5	5	3	4	5	5	5	32	2	6	4.52381	5	4.33333	3	3.33333	1	5	4.5	4.25	4.2	4.75
1	1	1	1	1	1	1	6	1	1	1	1	5	5	5	5	5	5	5	5	5	5	5	4	1	1	5	5	5	5	5	5	5	33	2	8	4.57143	1	1	7	1	2.66667	5	5	4.75	3.4	5
2	2	4	2	2	2	4	4	2	1	1	2	4	5	5	5	5	5	4	4	5	5	3	4	4	5	5	5	5	5	3	5	5	#NULL!	#NULL!	#NULL!	4.57143	2.66667	2	1	1.33333	3.33333	4.75	4.5	4.25	4.8	4.5
4	4	4	6	6	6	2	3	4	1	1	1	5	2	5	5	4	4	5	5	5	5	5	5	5	4	4	4	4	5	5	5	5	32	1	5	4.57143	4	6	1	1	3	4.25	4.5	5	4.2	5
4	4	4	4	4	4	1	4	1	1	1	1	5	5	5	5	5	5	5	5	4	5	5	2	5	5	5	5	5	5	1	5	5	50	2	8	4.61905	4	4	4	1	2	5	5	4	5	4
6	7	7	7	6	6	6	7	7	6	6	6	5	4	5	5	4	5	5	4	4	4	5	5	5	4	5	5	4	5	5	4	5	25	1	11	4.61905	6.66667	6.33333	7	6	6.66667	4.75	4.5	4.5	4.6	4.75
6	5	5	4	4	4	1	1	1	4	2	4	5	5	5	5	5	5	4	5	4	4	4	5	5	5	5	5	5	4	4	4	4	34	1	11	4.61905	5.33333	4	3.33333	3.33333	1	5	4.75	4.25	5	4
1	1	1	1	1	1	6	6	1	1	1	1	5	5	5	5	5	5	5	3	4	5	4	5	4	5	5	5	5	5	5	5	4	#NULL!	2	11	4.71429	1	1	7	1	4.33333	5	4.5	4.5	4.8	4.75
1	1	1	1	1	1	4	5	7	1	1	2	5	5	5	5	5	5	3	3	4	5	5	5	5	5	5	5	5	5	5	5	5	60	1	6	4.7619	1	1	6.33333	1.33333	5.33333	5	4	4.75	5	5
1	1	1	1	1	1	1	6	6	1	1	6	5	5	5	5	5	5	5	5	3	5	5	5	5	5	5	5	5	5	5	5	5	22	1	6	4.90476	1	1	5	2.66667	4.33333	5	5	4.5	5	5
4	4	4	4	4	4	1	1	1	5	4	4	5	5	5	5	5	5	5	5	5	5	5	4	5	5	5	5	5	5	4	5	5	34	2	8	4.90476	4	4	1	4.33333	1	5	5	4.75	5	4.75
5	4	5	5	5	5	4	3	3	1	1	5	5	5	5	5	5	5	5	5	5	4	4	5	5	5	5	5	5	5	5	5	5	53	1	11	4.90476	4.66667	5	6.66667	2.33333	3.33333	5	5	4.5	5	5
4	3	4	3	2	1	2	4	4	3	2	3	5	5	5	5	5	4	5	5	5	5	4	5	5	5	5	5	5	5	5	5	5	25	2	6	4.90476	3.66667	2	3.33333	2.66667	3.33333	5	4.75	4.75	5	5
2	2	3	4	4	4	1	1	4	1	1	4	5	3	5	5	5	5	5	5	5	5	5	5	5	5	5	5	5	5	5	5	5	27	2	8	4.90476	2.33333	4	6.66667	2	2	4.5	5	5	5	5
4	3	4	3	3	3	3	3	3	4	3	4	5	5	5	5	5	5	5	5	5	5	5	5	5	5	5	5	5	5	5	5	4	27	2	8	4.95238	3.66667	3	2	3.66667	3	5	5	5	5	4.75
5	5	5	5	5	5	2	3	2	5	3	6	5	5	5	5	5	5	5	5	5	5	5	5	5	5	5	5	4	5	5	5	5	29	2	6	4.95238	5	5	4	4.66667	2.33333	5	5	5	4.8	5
2	2	2	6	4	4	7	7	6	2	2	4	5	5	5	5	5	5	5	5	5	5	5	4	5	5	5	5	5	5	5	5	5	30	2	11	4.95238	2	4.66667	6.33333	2.66667	6.66667	5	5	4.75	5	5
4	4	4	4	4	4	4	5	5	4	4	4	4	5	5	5	5	5	5	5	5	5	5	5	5	5	5	5	5	5	5	5	5	40	2	8	4.95238	4	4	1	4	4.66667	4.75	5	5	5	5
1	1	1	1	1	1	1	5	4	1	1	-99	5	5	5	5	5	5	5	5	5	5	5	5	5	5	5	5	5	5	5	5	5	30	2	7	5	1	1	1	1	3.33333	5	5	5	5	5
1	1	1	1	1	1	6	6	6	1	1	1	5	5	5	5	5	5	5	5	5	5	5	5	5	5	5	5	5	5	5	5	5	38	2	6	5	1	1	2.33333	1	6	5	5	5	5	5
7	7	7	7	7	7	6	6	6	6	6	6	5	5	5	5	5	5	5	5	5	5	5	5	5	5	5	5	5	5	5	5	5	25	1	6	5	7	7	7	6	6	5	5	5	5	5
3	3	2	5	5	5	1	1	1	7	7	6	5	5	5	5	5	5	5	5	5	5	5	5	5	5	5	5	5	5	5	5	5	26	2	7	5	2.66667	5	2.66667	6.66667	1	5	5	5	5	5
4	4	4	4	4	4	4	4	5	4	4	5	5	5	5	5	5	5	5	5	5	5	5	5	5	5	5	5	5	5	5	5	5	59	2	12	5	4	4	5.66667	4.33333	4.33333	5	5	5	5	5
1	1	1	1	1	1	6	6	6	1	1	1	5	5	5	5	5	5	5	5	5	5	5	5	5	5	5	5	5	5	5	5	5	36	1	11	5	1	1	7	1	6	5	5	5	5	5
7	3	2	2	3	3	4	4	4	4	4	4	5	5	5	5	5	5	5	5	5	5	5	5	5	5	5	5	5	5	5	5	5	61	2	5	5	4	2.66667	1.66667	4	4	5	5	5	5	5
3	3	3	3	3	3	1	1	4	3	3	4	5	5	5	5	5	5	5	5	5	5	5	5	5	5	5	5	5	5	5	5	5	63	1	7	5	3	3	3.33333	3.33333	2	5	5	5	5	5
5	5	5	5	5	5	4	4	6	7	7	6	5	5	5	5	5	5	5	5	5	5	5	5	5	5	5	5	5	5	5	5	5	34	2	6	5	5	5	4	6.66667	4.66667	5	5	5	5	5
7	7	7	7	7	7	4	4	5	7	7	5	5	5	5	5	5	5	5	5	5	5	5	5	5	5	5	5	5	5	5	5	5	30	2	8	5	7	7	4	6.33333	4.33333	5	5	5	5	5

## Sheet: Study 3 (all)
1 = male 2 = female		Wise Reasoning items																					Wise Reasoning	Positivity to Hong Kong Chinese	Positivity to Mainlander Chinese	Wise Reasoning dimensions
gender	age	wr_1	wr_2	wr_3	wr_4	wr_5	wr_6	wr_7	wr_8	wr_9	wr_10	wr_11	wr_12	wr_13	wr_14	wr_15	wr_16	wr_17	wr_18	wr_19	wr_20	wr_21	wr	ft_hk	ft_ml	wr.pt	wr.change	wr.limit	wr.com	wr.outside
1	20	5	5	5	5	5	5	5	5	5	5	5	5	5	5	5	5	5	5	5	5	5	5	100	100	5	5	5	5	5
1	19	3	2	2	2	3	4	3	3	3	3	3	1	1	2	2	2	2	2	4	4	4	2.61905	100	40	2.25	3.25	2.5	1.8	3.5
1	19	3	2	3	4	4	4	2	4	2	3	2	4	3	4	4	4	4	2	1	2	2	3	100	40	3	3.5	2.75	3.8	1.75
1	18	4	4	5	4	5	5	5	4	3	4	4	4	4	5	5	4	5	5	4	5	4	4.38095	100	35	4.25	4.75	3.75	4.6	4.5
1	20	3	1	1	2	2	2	3	3	2	3	1	1	2	2	1	4	4	2	1	2	2	2.09524	100	25	1.75	2.5	1.75	2.6	1.75
1	20	5	4	4	4	2	2	5	4	2	3	2	4	2	2	2	2	3	4	4	4	3	3.19048	100	15	4.25	3.25	2.75	2.2	3.75
1	18	3	3	3	3	3	3	3	3	3	3	3	3	3	3	3	3	3	3	3	3	3	3	100	1	3	3	3	3	3
1	19	4	3	3	4	3	3	3	4	5	4	4	3	4	4	3	5	4	4	4	3	4	3.71429	99	99	3.5	3.25	4	4	3.75
1	19	3	3	3	3	3	3	3	3	3	3	3	3	3	3	3	3	3	3	3	3	3	3	95	15	3	3	3	3	3
1	20	4	4	4	4	4	4	4	4	4	4	4	4	4	4	4	4	4	4	4	4	4	4	92	73	4	4	4	4	4
1	20	4	4	4	4	3	4	4	4	3	4	4	3	4	4	4	3	4	3	4	4	4	3.7619	91	29	4	3.75	3.5	3.8	3.75
1	20	4	4	4	4	4	4	4	4	4	4	4	4	4	4	4	4	4	4	4	4	4	4	90	70	4	4	4	4	4
1	21	4	4	4	4	4	4	4	4	4	4	4	4	4	4	5	4	5	4	4	5	4	4.14286	90	70	4	4	4	4.4	4.25
1	17	4	4	4	4	4	4	4	4	4	4	4	4	4	4	4	4	4	4	4	4	4	4	90	60	4	4	4	4	4
1	21	4	2	4	4	3	4	2	4	1	4	2	4	4	3	2	3	3	4	4	3	4	3.2381	90	52	3.5	3.25	2.75	3	3.75
1	20	4	3	3	4	2	3	3	4	3	3	4	2	3	3	4	2	3	3	3	4	3	3.14286	90	50	3.5	3	3	3	3.25
1	20	4	4	4	4	4	4	5	4	4	4	4	4	5	4	4	4	4	4	4	4	4	4.09524	90	40	4	4.25	4	4.2	4
1	21	4	4	4	4	4	4	4	4	4	4	4	4	4	4	4	4	4	4	4	4	4	4	89	23	4	4	4	4	4
1	21	4	4	4	4	4	3	3	3	3	3	4	4	4	4	4	4	4	3	3	3	3	3.57143	88	85	4	3.25	3.5	4	3
1	19	4	4	4	3	4	3	4	4	4	4	3	3	4	3	4	4	4	4	4	4	3	3.71429	87	68	3.75	3.75	3.5	3.8	3.75
1	20	5	5	5	4	4	4	4	4	4	4	4	4	4	4	5	4	4	4	4	4	4	4.19048	87	12	4.75	4	4	4.2	4
1	19	4	4	4	4	4	4	4	4	4	4	4	4	3	3	3	3	3	3	3	3	3	3.57143	85	70	4	4	4	3	3
1	20	3	4	5	4	5	5	4	5	5	5	4	5	5	5	4	4	4	5	5	5	5	4.57143	85	58	4	4.75	4.75	4.4	5
1	21	4	4	4	4	4	4	4	4	4	4	4	4	4	4	4	4	4	4	4	4	4	4	84	74	4	4	4	4	4
1	20	1	1	1	1	1	1	1	1	1	1	1	3	1	1	1	1	1	1	1	1	1	1.09524	83	72	1	1	1.5	1	1
1	20	3	4	4	4	4	4	4	4	4	4	3	4	4	4	4	4	4	4	4	3	4	3.85714	83	53	3.75	4	3.75	4	3.75
1	20	4	3	3	4	3	3	4	3	4	3	2	3	3	4	2	3	3	2	3	3	3	3.09524	83	45	3.5	3.25	3	3	2.75
1	20	5	2	4	4	4	3	3	4	5	4	2	4	4	4	3	3	4	5	4	3	2	3.61905	82	70	3.75	3.5	3.75	3.6	3.5
1	20	3	4	4	4	2	2	3	3	4	3	3	4	3	3	4	4	3	3	2	3	4	3.2381	82	69	3.75	2.5	3.5	3.4	3
1	20	3	3	4	3	3	3	4	3	4	3	3	3	4	3	4	4	3	3	3	3	3	3.28571	82	40	3.25	3.25	3.25	3.6	3
1	20	3	4	4	3	4	3	3	3	3	4	2	4	3	3	4	2	3	3	4	4	4	3.33333	81	49	3.5	3.25	3.25	3	3.75
1	20	3	3	3	3	4	4	3	4	4	4	4	4	4	3	3	3	4	3	3	3	3	3.42857	81	45	3	3.75	4	3.4	3
1	19	4	3	3	4	3	4	4	4	4	4	4	4	4	3	3	4	4	3	4	4	4	3.71429	81	20	3.5	3.75	4	3.6	3.75
1	20	5	5	2	3	1	2	2	1	2	1	2	2	2	1	4	4	2	1	5	1	2	2.38095	80	63	3.75	1.5	1.75	2.6	2.25
1	20	4	4	4	4	3	4	4	4	3	3	4	3	3	3	3	4	3	4	3	4	3	3.52381	80	60	4	3.75	3.25	3.2	3.5
1	20	4	4	4	4	4	5	5	4	4	4	4	5	4	4	4	4	5	4	4	4	5	4.2381	80	60	4	4.5	4.25	4.2	4.25
1	20	5	5	5	5	4	4	5	4	4	4	4	4	5	5	5	5	4	4	4	5	4	4.47619	80	55	5	4.25	4	4.8	4.25
1	19	4	4	4	4	4	4	4	4	4	4	4	4	4	4	4	4	4	4	4	4	4	4	80	40	4	4	4	4	4
1	20	4	4	4	4	4	4	4	4	4	4	4	4	4	4	4	4	4	4	4	4	4	4	80	30	4	4	4	4	4
1	19	1	1	2	2	2	2	2	2	3	3	2	2	2	2	2	1	1	2	3	2	2	1.95238	80	0	1.5	2	2.5	1.6	2.25
1	21	4	4	4	4	4	4	4	4	4	4	3	4	4	4	4	4	4	4	4	4	4	3.95238	79	35	4	4	3.75	4	4
1	20	4	3	4	4	4	3	3	3	4	4	4	3	4	4	4	3	4	4	4	3	4	3.66667	79	23	3.75	3.25	3.75	3.8	3.75
1	20	3	3	4	3	4	2	3	3	2	2	4	3	3	3	2	2	3	4	3	3	3	2.95238	78	10	3.25	3	2.75	2.6	3.25
1	21	3	3	4	2	3	3	4	3	4	3	3	3	2	2	3	4	3	2	4	4	3	3.09524	77	51	3	3.25	3.25	2.8	3.25
1	20	4	3	4	4	4	3	5	4	4	4	3	3	4	3	4	2	3	3	4	4	4	3.61905	77	30	3.75	4	3.5	3.2	3.75
1	17	4	4	4	4	4	5	4	4	5	4	4	4	4	5	4	4	4	4	4	4	4	4.14286	76	68	4	4.25	4.25	4.2	4
1	21	4	5	4	4	5	5	4	5	4	5	5	4	5	4	4	5	4	4	4	5	5	4.47619	76	66	4.25	4.75	4.5	4.4	4.5
1	18	3	3	3	3	3	3	3	3	3	3	3	3	3	3	3	3	3	3	3	3	3	3	76	17	3	3	3	3	3
1	20	4	4	3	4	4	4	5	4	4	4	3	4	3	3	4	3	4	4	4	4	4	3.80952	76	9	3.75	4.25	3.75	3.4	4
1	20	4	4	4	4	4	4	4	5	4	4	4	5	4	4	4	4	4	5	5	5	4	4.2381	75	75	4	4.25	4.25	4	4.75
1	21	4	4	5	4	4	4	4	4	5	4	3	4	4	4	4	4	4	4	4	4	4	4.04762	75	70	4.25	4	4	4	4
1	18	3	3	3	3	3	3	3	3	3	3	3	3	3	3	3	3	3	3	3	3	3	3	75	15	3	3	3	3	3
1	17	4	4	4	4	4	3	3	3	3	4	3	4	4	3	3	2	2	3	4	3	3	3.33333	74	62	4	3.25	3.5	2.8	3.25
1	20	3	3	3	3	3	3	3	3	3	3	3	3	3	3	3	3	3	3	3	3	3	3	74	49	3	3	3	3	3
1	20	4	4	4	3	3	3	4	4	4	3	4	4	4	3	4	3	3	4	4	3	4	3.61905	74	46	3.75	3.5	3.75	3.4	3.75
1	20	4	4	2	3	4	4	3	4	2	4	4	4	3	3	4	3	5	4	3	4	4	3.57143	74	34	3.25	3.75	3.5	3.6	3.75
1	20	2	4	2	3	3	3	4	2	2	4	4	2	2	4	3	4	2	4	4	2	3	3	74	19	2.75	3	3	3	3.25
1	20	4	4	4	3	4	4	3	3	4	4	4	4	4	4	2	4	3	4	4	4	3	3.66667	73	73	3.75	3.5	4	3.4	3.75
1	22	3	4	4	2	3	3	3	2	4	4	3	2	3	3	3	4	2	3	2	2	4	3	72	31	3.25	2.75	3.25	3	2.75
1	20	4	4	4	4	4	4	4	4	4	4	4	4	4	4	4	4	4	4	4	4	4	4	71	72	4	4	4	4	4
1	21	4	4	3	4	4	3	4	4	4	3	3	3	3	4	4	4	3	4	4	4	4	3.66667	70	63	3.75	3.75	3.25	3.6	4
1	20	3	3	3	4	4	4	4	4	4	4	4	4	4	4	4	3	3	3	4	4	3	3.66667	70	60	3.25	4	4	3.6	3.5
1	19	4	4	4	4	4	4	4	4	4	4	4	4	4	4	4	4	4	4	4	4	4	4	70	60	4	4	4	4	4
1	20	4	4	4	4	3	3	4	3	3	3	4	3	4	4	5	3	3	3	4	3	4	3.57143	70	55	4	3.25	3.25	3.8	3.5
1	20	4	4	4	4	4	4	4	4	4	4	4	4	4	4	4	4	4	2	4	4	4	3.90476	70	50	4	4	4	4	3.5
1	20	4	4	3	3	4	4	3	3	3	3	3	3	4	3	4	3	4	3	3	4	4	3.42857	70	40	3.5	3.5	3	3.6	3.5
1	20	4	4	4	4	3	4	4	3	4	3	3	4	4	3	3	3	4	3	3	4	3	3.52381	70	40	4	3.5	3.5	3.4	3.25
1	20	4	4	4	3	3	4	4	3	4	4	3	3	4	3	4	3	3	4	4	3	4	3.57143	70	40	3.75	3.5	3.5	3.4	3.75
1	19	4	2	4	4	4	4	4	4	4	4	4	4	4	4	4	4	4	4	4	4	4	3.90476	70	40	3.5	4	4	4	4
1	19	4	4	4	4	3	4	4	4	4	4	4	3	3	3	3	3	4	2	2	3	3	3.42857	70	30	4	3.75	3.75	3.2	2.5
1	20	4	4	4	4	4	4	5	4	4	4	4	4	4	4	3	4	4	4	4	4	5	4.04762	70	30	4	4.25	4	3.8	4.25
1	19	3	4	4	3	4	3	3	5	3	4	5	3	3	3	3	5	4	5	4	3	3	3.66667	70	20	3.5	3.75	3.75	3.6	3.75
1	20	2	2	2	2	2	2	2	2	2	2	2	4	2	2	2	3	3	2	3	3	3	2.33333	70	0	2	2	2.5	2.4	2.75
1	20	4	4	3	4	4	4	3	3	3	3	4	4	3	3	4	4	4	3	4	3	3	3.52381	69	61	3.75	3.5	3.5	3.6	3.25
1	20	4	4	3	4	3	3	3	4	4	4	4	3	4	4	4	3	3	2	4	4	4	3.57143	69	31	3.75	3.25	3.75	3.6	3.5
1	20	4	3	1	2	1	4	4	4	3	1	2	1	4	3	4	4	5	3	3	4	3	3	68	20	2.5	3.25	1.75	4	3.25
1	20	3	4	4	3	4	3	3	3	4	4	4	3	3	3	4	4	4	3	4	4	4	3.57143	65	60	3.5	3.25	3.75	3.6	3.75
1	22	4	4	4	4	4	4	4	4	4	4	4	4	4	4	4	4	4	4	4	4	4	4	64	54	4	4	4	4	4
1	21	4	3	4	4	4	4	4	3	4	3	2	3	4	4	3	4	3	3	2	3	3	3.38095	63	48	3.75	3.75	3	3.6	2.75
1	20	3	4	4	4	3	4	4	4	4	4	3	4	4	4	3	4	4	3	3	4	4	3.71429	63	35	3.75	3.75	3.75	3.8	3.5
1	20	1	1	1	1	1	1	1	1	1	1	1	1	1	1	1	1	1	1	1	1	1	1	63	17	1	1	1	1	1
1	19	3	4	5	4	3	4	4	4	4	5	4	3	4	4	4	3	5	5	4	5	4	4.04762	62	53	4	3.75	4	4	4.5
1	20	4	4	4	4	4	4	4	4	4	4	4	4	4	4	4	4	4	4	4	4	4	4	62	50	4	4	4	4	4
1	20	3	3	2	4	3	3	2	3	3	4	3	3	3	3	4	3	4	3	4	2	3	3.09524	62	40	3	2.75	3.25	3.4	3
1	20	1	2	2	3	2	3	4	4	3	3	2	4	3	2	3	3	2	2	4	4	3	2.80952	62	16	2	3.25	3	2.6	3.25
1	20	5	5	5	5	5	5	5	5	5	5	5	5	5	5	5	5	5	5	5	5	5	5	61	61	5	5	5	5	5
1	20	4	4	4	4	5	5	5	5	4	4	5	5	5	5	5	4	5	5	5	5	5	4.66667	61	40	4	5	4.5	4.8	5
1	19	3	3	3	3	3	3	3	3	3	3	3	3	3	3	3	3	3	3	3	3	3	3	61	31	3	3	3	3	3
1	20	3	4	4	3	4	2	3	2	2	4	4	5	2	2	3	2	3	3	2	3	4	3.04762	61	31	3.5	2.75	3.75	2.4	3
1	20	4	4	4	4	4	4	4	4	4	4	3	4	4	4	4	4	4	4	4	4	4	3.95238	60	51	4	4	3.75	4	4
1	24	3	2	2	3	4	4	4	4	2	2	2	4	2	4	2	3	4	2	2	2	2	2.80952	60	30	2.5	4	2.5	3	2
1	19	4	4	3	3	3	4	4	4	4	4	4	3	3	3	4	3	4	4	4	4	4	3.66667	59	63	3.5	3.75	3.75	3.4	4
1	20	4	4	4	4	4	4	4	4	4	4	4	4	4	4	4	4	4	4	4	4	4	4	59	49	4	4	4	4	4
1	20	4	3	4	2	3	3	4	3	3	3	3	4	3	3	2	3	2	3	3	3	4	3.09524	58	45	3.25	3.25	3.25	2.6	3.25
1	19	3	3	3	3	3	3	3	3	3	3	3	4	2	3	4	2	4	4	3	3	3	3.09524	57	37	3	3	3.25	3	3.25
1	21	2	2	3	3	2	4	4	3	4	4	2	2	3	2	3	3	2	3	3	3	2	2.80952	55	54	2.5	3.25	3	2.6	2.75
1	19	4	4	4	4	2	2	2	4	4	4	4	4	4	2	2	3	4	4	4	4	4	3.47619	55	51	4	2.5	4	3	4
1	19	5	4	4	5	4	4	5	4	5	4	4	5	4	4	4	4	5	4	5	4	5	4.38095	55	50	4.5	4.25	4.5	4.2	4.5
1	20	4	3	4	4	4	3	5	5	5	4	4	4	5	5	4	4	5	5	3	4	4	4.19048	54	71	3.75	4.25	4.25	4.6	4
1	20	4	4	3	3	3	4	3	4	4	4	4	4	4	3	4	4	4	4	3	3	3	3.61905	54	59	3.5	3.5	4	3.8	3.25
1	20	3	4	3	3	3	3	4	4	3	3	3	4	2	3	4	4	3	4	3	3	3	3.28571	53	37	3.25	3.5	3.25	3.2	3.25
1	21	3	3	3	3	3	3	4	4	4	4	4	4	4	3	4	4	4	4	4	4	4	3.66667	51	77	3	3.5	4	3.8	4
1	21	3	3	3	3	3	3	3	3	3	4	3	4	3	3	4	4	3	2	3	3	4	3.19048	51	53	3	3	3.5	3.4	3
1	21	4	4	4	4	5	4	5	4	4	4	4	4	4	5	4	4	4	4	4	4	4	4.14286	51	40	4	4.5	4	4.2	4
1	20	3	3	3	3	3	3	3	3	3	3	3	3	3	3	3	3	3	3	3	3	3	3	50	51	3	3	3	3	3
1	20	4	2	4	4	4	4	3	3	2	4	4	5	4	5	4	4	4	1	1	1	1	3.2381	50	50	3.5	3.5	3.75	4.2	1
1	18	4	4	4	4	3	4	3	4	4	4	3	4	3	3	4	4	4	4	4	4	4	3.7619	50	50	4	3.5	3.75	3.6	4
1	20	5	5	5	5	5	5	5	5	5	5	5	5	5	5	5	5	5	5	5	5	5	5	50	50	5	5	5	5	5
1	19	4	4	4	4	4	4	4	4	4	4	4	4	4	4	3	4	4	4	3	4	4	3.90476	50	44	4	4	4	3.8	3.75
1	18	4	4	5	4	5	3	4	5	4	5	3	3	3	3	3	3	3	3	3	3	3	3.61905	50	40	4.25	4.25	3.75	3	3
1	21	4	4	4	3	4	3	4	3	3	4	4	4	4	3	3	4	3	4	5	3	4	3.66667	50	40	3.75	3.5	3.75	3.4	4
1	20	3	1	4	3	4	2	2	4	3	2	3	2	2	2	2	2	3	2	4	2	4	2.66667	49	50	2.75	3	2.5	2.2	3
1	20	3	3	3	3	3	3	3	3	3	3	3	3	3	3	3	3	3	3	3	3	3	3	49	48	3	3	3	3	3
1	21	3	4	3	3	4	5	3	3	4	4	2	2	4	3	3	3	2	3	4	3	4	3.28571	48	54	3.25	3.75	3	3	3.5
1	20	4	4	4	4	3	3	3	3	2	4	3	2	3	3	4	3	2	4	2	3	3	3.14286	48	42	4	3	2.75	3	3
1	20	4	4	4	4	4	4	4	4	4	4	4	4	4	4	4	4	4	4	4	4	4	4	48	41	4	4	4	4	4
1	20	4	4	4	4	3	3	3	2	2	3	3	2	4	3	4	4	4	4	3	3	4	3.33333	46	40	4	2.75	2.5	3.8	3.5
1	21	3	3	4	3	2	3	4	3	4	3	3	4	4	3	2	3	4	4	3	3	2	3.19048	45	29	3.25	3	3.5	3.2	3
1	19	2	4	4	4	4	3	4	4	4	4	4	3	3	4	4	4	3	3	4	4	4	3.66667	43	29	3.5	3.75	3.75	3.6	3.75
1	20	4	4	3	4	4	3	4	4	4	4	3	2	4	4	4	3	4	3	2	3	2	3.42857	42	38	3.75	3.75	3.25	3.8	2.5
1	18	1	1	1	1	1	1	4	4	1	1	1	4	1	1	2	4	2	3	1	2	2	1.85714	42	31	1	2.5	1.75	2	2
1	20	4	4	3	4	5	5	4	4	5	4	4	4	4	4	2	4	4	3	4	4	4	3.95238	40	40	3.75	4.5	4.25	3.6	3.75
1	20	4	4	4	4	5	5	4	4	5	4	4	4	4	4	5	4	4	4	4	4	4	4.19048	40	30	4	4.5	4.25	4.2	4
1	20	4	4	4	4	4	4	4	3	4	4	4	4	3	4	4	4	4	4	4	4	4	3.90476	40	20	4	3.75	4	3.8	4
1	19	4	4	4	4	4	4	4	4	4	4	3	2	3	3	3	3	3	3	3	1	3	3.33333	37	33	4	4	3.25	3	2.5
1	19	5	4	4	4	3	3	3	4	2	4	3	2	4	4	3	4	4	4	2	4	3	3.47619	37	33	4.25	3.25	2.75	3.8	3.25
1	20	5	5	5	5	5	5	5	5	5	5	5	3	5	5	3	4	5	5	4	4	4	4.61905	34	30	5	5	4.5	4.4	4.25
1	20	4	4	4	5	4	4	4	4	3	4	4	4	4	5	4	5	4	4	4	4	4	4.09524	32	63	4.25	4	3.75	4.4	4
1	20	4	3	4	3	3	3	5	4	3	2	4	3	3	4	2	3	4	5	4	3	4	3.47619	31	1	3.5	3.75	3	3.2	4
1	20	3	4	3	3	4	5	5	4	3	4	3	4	5	3	3	4	3	3	3	4	4	3.66667	30	0	3.25	4.5	3.5	3.6	3.5
1	21	3	3	4	4	3	4	4	4	4	4	4	4	3	4	3	4	4	4	4	5	5	3.85714	21	0	3.5	3.75	4	3.6	4.5
1	19	3	4	3	3	4	3	4	4	3	4	4	4	4	4	5	4	4	5	5	4	4	3.90476	18	50	3.25	3.75	3.75	4.2	4.5
1	20	4	3	3	4	2	2	3	3	2	3	2	3	2	3	2	3	2	3	4	3	3	2.80952	18	25	3.5	2.5	2.5	2.4	3.25
1	20	4	3	3	4	4	4	4	3	4	4	4	3	4	4	4	3	4	4	3	4	4	3.71429	5	1	3.5	3.75	3.75	3.8	3.75
2	20	2	2	2	2	2	2	4	2	2	2	4	4	4	4	3	3	3	3	3	3	4	2.85714	100	80	2	2.5	3	3.4	3.25
2	18	4	4	4	4	3	3	3	3	3	4	3	2	3	2	3	3	4	2	3	2	3	3.09524	100	61	4	3	3	3	2.5
2	20	4	4	4	4	3	3	4	4	4	4	4	4	4	4	4	4	4	4	4	4	4	3.90476	100	30	4	3.5	4	4	4
2	20	4	4	4	4	4	4	4	4	4	4	4	3	4	4	4	4	4	4	4	4	4	3.95238	100	20	4	4	3.75	4	4
2	20	1	1	1	1	1	1	1	1	1	1	3	3	4	3	4	3	3	3	2	3	4	2.14286	100	0	1	1	2	3.4	3
2	20	4	3	4	4	3	3	3	4	3	3	4	4	3	3	3	4	5	4	5	5	5	3.7619	98	37	3.75	3.25	3.5	3.6	4.75
2	18	4	4	4	4	4	4	3	4	4	4	2	2	4	4	4	4	4	4	4	4	4	3.7619	97	81	4	3.75	3	4	4
2	18	4	4	4	4	4	3	3	3	3	5	4	3	5	4	4	4	4	5	5	5	3	3.95238	95	60	4	3.25	3.75	4.2	4.5
2	20	3	3	3	3	3	3	3	3	3	3	3	3	3	3	3	3	3	3	3	3	3	3	94	29	3	3	3	3	3
2	18	5	4	4	5	3	4	3	4	4	5	4	5	4	4	5	4	4	5	4	5	4	4.2381	93	31	4.5	3.5	4.5	4.2	4.5
2	20	5	4	4	4	4	4	4	4	5	4	3	4	4	4	4	4	4	4	4	4	4	4.04762	92	80	4.25	4	4	4	4
2	20	3	3	3	3	3	3	3	3	3	3	3	3	3	3	3	3	3	3	3	3	3	3	91	59	3	3	3	3	3
2	18	2	3	4	4	4	4	4	4	4	4	4	4	4	4	4	4	4	4	4	4	4	3.85714	90	51	3.25	4	4	4	4
2	20	3	3	3	4	4	4	4	4	3	4	2	4	3	3	3	3	3	3	4	4	4	3.42857	90	50	3.25	4	3.25	3	3.75
2	19	4	4	4	4	4	4	4	4	4	4	3	4	4	4	4	3	4	4	4	4	4	3.90476	90	50	4	4	3.75	3.8	4
2	20	4	4	4	4	4	4	5	5	4	4	4	4	4	4	4	3	4	4	4	4	4	4.04762	90	41	4	4.5	4	3.8	4
2	20	4	4	4	4	4	4	4	4	4	4	4	5	4	4	4	4	4	4	4	4	4	4.04762	90	30	4	4	4.25	4	4
2	19	4	4	4	4	4	4	4	4	4	4	4	3	4	4	4	3	4	5	5	4	4	4	88	53	4	4	3.75	3.8	4.5
2	19	3	3	4	4	3	4	4	3	5	4	2	3	4	3	3	5	4	3	4	3	4	3.57143	88	34	3.5	3.5	3.5	3.8	3.5
2	19	4	2	4	4	1	1	1	2	4	4	4	4	4	2	4	4	4	4	4	4	4	3.28571	86	10	3.5	1.25	4	3.6	4
2	19	4	3	3	3	4	4	4	5	4	3	4	3	3	3	3	4	5	5	5	4	4	3.80952	85	91	3.25	4.25	3.5	3.6	4.5
2	20	5	3	4	4	4	4	4	4	4	4	4	4	4	4	4	4	4	4	4	4	4	4	85	70	4	4	4	4	4
2	20	2	2	3	3	3	2	2	3	3	3	3	3	3	3	4	2	3	4	4	3	4	2.95238	85	35	2.5	2.5	3	3	3.75
2	20	4	4	4	4	4	4	4	4	4	4	4	4	4	4	4	4	4	4	4	4	4	4	85	29	4	4	4	4	4
2	21	4	4	4	4	2	2	4	4	2	2	4	5	2	4	4	5	4	5	2	4	3	3.52381	85	20	4	3	3.25	3.8	3.5
2	20	4	4	4	3	3	3	4	4	1	2	3	2	4	3	3	3	4	2	3	4	3	3.14286	84	35	3.75	3.5	2	3.4	3
2	19	5	4	4	4	5	4	4	4	4	4	4	4	4	5	4	4	4	4	4	4	4	4.14286	83	51	4.25	4.25	4	4.2	4
2	20	4	3	4	4	3	3	4	4	4	4	4	3	3	3	4	4	4	4	4	4	4	3.71429	83	50	3.75	3.5	3.75	3.6	4
2	20	4	4	4	4	3	4	3	4	4	4	4	3	3	4	4	3	4	4	3	4	4	3.71429	83	11	4	3.5	3.75	3.6	3.75
2	20	4	4	4	4	4	3	3	4	4	3	4	4	3	3	4	3	3	4	3	3	4	3.57143	82	50	4	3.5	3.75	3.2	3.5
2	20	3	4	4	5	4	3	4	3	5	5	4	4	5	3	4	4	4	3	3	4	4	3.90476	81	40	4	3.5	4.5	4	3.5
2	20	4	4	4	4	2	2	2	3	2	4	1	1	1	2	4	4	4	5	2	4	3	2.95238	80	75	4	2.25	2	3	3.5
2	20	3	3	3	3	4	4	4	4	3	3	3	3	2	2	3	2	3	4	4	4	3	3.19048	80	70	3	4	3	2.4	3.75
2	19	4	4	4	4	3	3	4	4	5	3	4	5	4	4	4	3	4	4	4	4	4	3.90476	80	60	4	3.5	4.25	3.8	4
2	21	4	4	4	4	4	4	4	4	4	4	3	4	4	4	3	4	4	4	4	4	4	3.90476	80	60	4	4	3.75	3.8	4
2	20	3	3	3	3	3	3	4	4	3	3	3	3	3	3	3	3	2	3	3	3	3	3.04762	80	41	3	3.5	3	2.8	3
2	20	4	4	4	4	4	4	4	4	4	4	3	3	3	3	3	3	3	3	3	3	3	3.47619	80	30	4	4	3.5	3	3
2	19	3	2	3	4	3	2	4	4	2	2	3	2	2	1	1	2	3	4	3	3	3	2.66667	80	10	3	3.25	2.25	1.8	3.25
2	18	5	4	4	4	4	4	4	4	4	4	4	4	4	4	4	4	4	4	4	4	4	4.04762	79	53	4.25	4	4	4	4
2	20	2	2	2	1	1	2	2	2	2	2	3	1	1	2	2	2	2	2	2	3	3	1.95238	79	1	1.75	1.75	2	1.8	2.5
2	21	4	3	2	3	3	3	3	3	3	4	2	2	3	3	3	3	3	3	2	3	3	2.90476	77	55	3	3	2.75	3	2.75
2	17	4	4	5	4	5	4	5	4	4	4	4	4	5	4	4	4	4	4	4	5	4	4.2381	77	37	4.25	4.5	4	4.2	4.25
2	19	5	3	4	4	1	1	4	3	4	4	3	5	3	2	4	5	2	5	5	5	5	3.66667	75	70	4	2.25	4	3.2	5
2	18	4	4	4	4	4	4	4	4	4	4	4	3	4	5	5	4	4	3	4	4	4	4	75	60	4	4	3.75	4.4	3.75
2	21	4	4	4	4	4	4	4	4	4	4	4	5	4	5	4	4	4	4	4	4	4	4.09524	75	57	4	4	4.25	4.2	4
2	20	3	3	4	4	2	3	4	4	3	3	4	3	2	3	2	4	4	4	4	3	4	3.33333	75	50	3.5	3.25	3.25	3	3.75
2	19	2	3	3	3	4	3	4	4	4	5	3	4	4	2	3	3	4	4	3	2	3	3.33333	75	41	2.75	3.75	4	3.2	3
2	18	3	2	4	4	4	3	4	3	4	4	4	3	4	4	3	3	3	4	2	4	3	3.42857	75	40	3.25	3.5	3.75	3.4	3.25
2	20	3	3	3	4	3	2	3	3	3	3	4	3	2	3	3	4	3	3	4	3	2	3.04762	74	78	3.25	2.75	3.25	3	3
2	20	4	4	4	4	4	3	4	4	4	4	4	4	4	3	4	4	4	3	4	4	4	3.85714	74	39	4	3.75	4	3.8	3.75
2	20	3	3	3	3	4	3	3	4	4	3	3	4	4	3	3	3	4	3	3	3	4	3.33333	74	30	3	3.5	3.5	3.4	3.25
2	20	4	4	3	3	4	4	4	4	4	3	4	4	4	4	3	4	4	3	3	3	3	3.61905	73	53	3.5	4	3.75	3.8	3
2	21	4	4	4	4	4	4	4	4	4	4	4	4	4	4	4	4	4	4	4	4	4	4	73	48	4	4	4	4	4
2	20	2	2	2	2	2	2	2	1	1	2	2	4	4	4	3	4	4	3	4	4	3	2.71429	73	40	2	1.75	2.25	3.8	3.5
2	20	3	4	4	4	4	4	4	4	4	4	4	3	3	3	3	4	4	4	4	3	4	3.71429	73	30	3.75	4	3.75	3.4	3.75
2	20	2	3	3	2	2	4	4	4	5	4	3	3	4	4	4	4	4	3	4	4	3	3.47619	73	19	2.5	3.5	3.75	4	3.5
2	18	4	4	4	4	4	4	4	4	4	4	4	4	4	4	4	4	4	4	4	4	4	4	72	64	4	4	4	4	4
2	20	4	4	4	4	4	4	4	4	4	4	4	4	3	4	4	4	4	4	4	4	4	3.95238	72	50	4	4	4	3.8	4
2	19	3	3	4	2	4	4	3	4	4	4	2	2	3	3	4	4	4	4	2	4	2	3.28571	72	49	3	3.75	3	3.6	3
2	19	2	3	3	3	3	3	3	3	3	2	3	3	2	3	3	3	3	2	3	3	3	2.80952	72	40	2.75	3	2.75	2.8	2.75
2	20	4	4	4	4	4	4	4	4	4	4	4	4	4	4	4	4	4	4	4	4	4	4	72	35	4	4	4	4	4
2	21	2	2	2	2	2	2	3	3	2	2	2	2	2	2	2	2	2	2	2	2	2	2.09524	72	23	2	2.5	2	2	2
2	20	4	4	5	5	5	4	4	4	5	5	5	4	5	5	5	5	5	5	4	4	4	4.57143	72	20	4.5	4.25	4.75	5	4.25
2	20	4	4	5	5	4	4	4	4	4	4	4	5	5	5	4	4	5	4	4	4	4	4.28571	71	80	4.5	4	4.25	4.6	4
2	20	4	3	4	4	3	3	4	4	4	4	4	3	4	4	4	5	3	2	2	3	3	3.52381	71	63	3.75	3.5	3.75	4	2.5
2	20	4	4	4	4	3	3	3	4	3	4	4	5	4	4	3	4	4	4	3	3	4	3.71429	71	60	4	3.25	4	3.8	3.5
2	19	4	4	4	4	4	3	4	4	3	3	4	4	3	3	4	4	4	4	4	4	3	3.71429	71	58	4	3.75	3.5	3.6	3.75
2	20	4	4	3	3	4	4	4	3	4	3	4	3	3	3	3	3	3	3	3	3	4	3.38095	71	50	3.5	3.75	3.5	3	3.25
2	18	4	4	4	4	4	4	4	4	4	4	4	4	4	4	4	4	4	4	4	4	4	4	71	50	4	4	4	4	4
2	20	2	3	3	2	3	3	3	2	3	3	2	3	3	2	2	2	2	2	2	3	3	2.52381	71	41	2.5	2.75	2.75	2.2	2.5
2	20	4	3	4	4	3	3	4	3	2	3	3	4	3	3	3	3	4	3	4	4	3	3.33333	71	40	3.75	3.25	3	3.2	3.5
2	20	5	5	5	5	5	5	5	5	2	5	5	5	5	5	5	5	5	5	5	5	5	4.85714	71	31	5	5	4.25	5	5
2	21	4	4	4	4	4	4	4	4	4	4	4	4	4	4	4	4	4	4	5	5	5	4.14286	71	29	4	4	4	4	4.75
2	20	4	2	4	4	3	2	2	3	5	4	3	2	2	2	2	4	4	2	2	2	2	2.85714	70	60	3.5	2.5	3.5	2.8	2
2	20	4	4	4	4	4	4	5	4	4	4	4	4	4	4	4	4	4	4	4	4	4	4.04762	70	59	4	4.25	4	4	4
2	20	4	4	4	4	5	5	4	3	2	3	4	4	3	3	4	3	3	4	3	3	4	3.61905	70	53	4	4.25	3.25	3.2	3.5
2	18	4	4	4	5	5	5	5	4	3	4	4	5	5	5	4	4	4	3	4	4	3	4.19048	70	51	4.25	4.75	4	4.4	3.5
2	21	4	4	4	4	4	4	4	4	4	4	4	4	4	4	4	4	4	4	4	4	4	4	70	49	4	4	4	4	4
2	20	4	3	3	4	4	4	4	3	3	3	4	3	3	4	3	4	3	3	4	3	3	3.42857	70	42	3.5	3.75	3.25	3.4	3.25
2	20	4	4	4	4	3	4	5	4	2	3	2	2	5	4	4	4	5	4	3	2	2	3.52381	70	40	4	4	2.25	4.4	2.75
2	17	4	4	4	4	4	4	4	4	4	4	3	3	4	3	3	4	3	4	3	4	3	3.66667	70	40	4	4	3.5	3.4	3.5
2	19	4	4	4	4	4	5	5	5	5	5	5	5	5	5	5	5	5	5	5	5	5	4.7619	70	40	4	4.75	5	5	5
2	20	4	1	4	2	2	3	4	3	2	3	2	3	2	2	2	3	3	4	3	3	3	2.7619	70	35	2.75	3	2.5	2.4	3.25
2	20	3	4	4	4	4	4	4	4	4	3	4	3	3	3	3	4	4	4	4	4	3	3.66667	70	33	3.75	4	3.5	3.4	3.75
2	20	4	3	4	4	4	4	4	3	4	4	4	4	4	4	4	4	4	5	4	4	4	3.95238	70	20	3.75	3.75	4	4	4.25
2	17	4	3	4	4	4	4	4	4	4	4	4	4	4	4	4	4	4	4	4	4	4	3.95238	70	15	3.75	4	4	4	4
2	20	4	4	2	2	3	2	3	3	3	3	3	4	4	4	4	3	4	3	3	4	4	3.28571	69	36	3	2.75	3.25	3.8	3.5
2	20	4	4	4	5	5	4	4	4	4	4	4	4	4	5	5	4	4	3	4	4	4	4.14286	68	8	4.25	4.25	4	4.4	3.75
2	19	5	4	4	4	4	5	4	4	5	4	4	3	4	5	4	4	4	4	4	4	4	4.14286	67	50	4.25	4.25	4	4.2	4
2	20	4	4	4	4	4	4	4	4	4	4	4	4	4	4	4	3	4	4	2	4	4	3.85714	67	45	4	4	4	3.8	3.5
2	19	4	4	4	4	4	4	4	4	4	4	3	4	4	4	4	4	4	4	4	4	4	3.95238	66	41	4	4	3.75	4	4
2	20	4	3	4	4	3	4	4	4	3	3	4	4	4	4	3	3	3	2	2	2	2	3.28571	65	55	3.75	3.75	3.5	3.4	2
2	18	4	4	4	3	4	3	4	4	4	3	4	4	4	3	4	3	4	3	4	3	4	3.66667	65	47	3.75	3.75	3.75	3.6	3.5
2	20	4	3	4	3	3	4	3	4	3	4	4	3	4	3	3	4	4	3	4	4	3	3.52381	65	30	3.5	3.5	3.5	3.6	3.5
2	20	5	5	4	4	4	4	5	4	4	5	4	4	4	3	4	4	5	4	4	4	4	4.19048	64	60	4.5	4.25	4.25	4	4
2	21	4	3	4	4	3	3	2	3	4	4	5	4	4	5	3	4	3	3	4	4	4	3.66667	63	70	3.75	2.75	4.25	3.8	3.75
2	18	3	3	3	3	3	3	3	3	3	3	3	3	3	3	3	3	3	3	3	3	3	3	63	60	3	3	3	3	3
2	20	4	4	4	4	4	4	4	4	4	4	4	4	4	4	4	4	4	4	4	4	4	4	63	56	4	4	4	4	4
2	21	3	4	3	4	4	3	3	3	4	4	4	4	4	3	3	3	4	4	4	4	3	3.57143	63	39	3.5	3.25	4	3.4	3.75
2	19	4	2	4	4	3	3	4	4	4	4	4	4	4	4	3	3	3	4	3	2	3	3.47619	63	32	3.5	3.5	4	3.4	3
2	21	4	3	4	4	5	4	3	3	4	4	4	4	5	4	4	3	3	5	3	4	5	3.90476	62	69	3.75	3.75	4	3.8	4.25
2	20	4	4	4	4	4	4	4	4	4	4	4	4	4	4	4	4	4	4	4	4	4	4	62	31	4	4	4	4	4
2	20	4	3	4	4	5	4	3	4	4	3	4	3	4	4	5	4	3	4	4	3	3	3.7619	61	61	3.75	4	3.5	4	3.5
2	19	4	4	4	4	4	4	4	4	3	3	4	4	4	4	4	4	5	5	3	4	4	3.95238	61	61	4	4	3.5	4.2	4
2	20	3	4	4	3	3	3	4	4	3	4	3	3	2	3	3	2	3	4	3	3	4	3.2381	61	51	3.5	3.5	3.25	2.6	3.5
2	20	4	4	4	4	4	3	3	4	3	4	3	3	4	4	4	4	4	3	3	3	3	3.57143	61	51	4	3.5	3.25	4	3
2	20	3	3	3	3	4	4	3	3	3	3	3	4	4	4	3	4	4	3	3	3	3	3.33333	60	50	3	3.5	3.25	3.8	3
2	20	4	4	4	5	5	5	4	4	2	4	5	5	4	5	4	5	4	5	4	4	4	4.28571	60	50	4.25	4.5	4	4.4	4.25
2	19	4	4	3	4	5	5	4	4	4	4	3	4	4	4	4	3	4	4	4	3	4	3.90476	60	41	3.75	4.5	3.75	3.8	3.75
2	20	5	4	4	4	3	3	3	3	2	3	3	3	3	3	3	3	3	3	4	4	3	3.28571	60	40	4.25	3	2.75	3	3.5
2	20	4	4	4	4	4	4	4	4	4	4	4	4	4	4	4	4	4	4	4	4	4	4	60	40	4	4	4	4	4
2	20	2	2	2	2	3	3	3	2	2	2	3	2	3	3	2	2	3	2	2	2	2	2.33333	60	39	2	2.75	2.25	2.6	2
2	20	3	1	1	1	1	1	4	1	2	1	1	3	1	1	1	3	1	1	2	2	2	1.61905	60	30	1.5	1.75	1.75	1.4	1.75
2	20	4	4	4	4	4	4	4	4	4	4	4	4	4	4	4	4	4	4	4	4	4	4	60	30	4	4	4	4	4
2	21	4	4	4	4	4	4	4	4	4	4	3	3	3	3	4	4	4	3	4	3	3	3.66667	60	24	4	4	3.5	3.6	3.25
2	20	4	2	4	4	2	2	4	2	4	4	2	2	3	2	2	2	3	2	1	1	1	2.52381	59	64	3.5	2.5	3	2.4	1.25
2	21	4	4	4	4	5	4	4	4	4	4	4	4	4	4	4	4	4	4	4	4	4	4.04762	59	40	4	4.25	4	4	4
2	19	4	4	4	4	4	4	4	4	4	4	4	4	4	4	4	4	4	4	4	4	4	4	57	12	4	4	4	4	4
2	20	4	3	3	4	3	3	5	5	2	3	3	3	3	4	3	4	5	3	4	3	4	3.52381	56	50	3.5	4	2.75	3.8	3.5
2	19	5	5	5	4	5	4	4	4	4	5	5	4	4	4	4	5	4	5	4	5	5	4.47619	54	50	4.75	4.25	4.5	4.2	4.75
2	20	2	3	3	3	3	3	3	3	3	3	3	3	3	3	3	3	3	3	3	3	3	2.95238	54	36	2.75	3	3	3	3
2	21	3	3	3	3	4	4	4	3	3	3	4	4	3	3	3	3	3	3	3	3	3	3.2381	53	52	3	3.75	3.5	3	3
2	18	3	4	3	4	4	4	4	4	3	3	3	4	4	4	3	3	3	4	4	4	4	3.61905	52	50	3.5	4	3.25	3.4	4
2	20	3	4	4	3	4	4	4	4	3	4	4	3	3	3	4	4	4	3	4	4	4	3.66667	52	48	3.5	4	3.5	3.6	3.75
2	17	4	4	4	4	4	4	4	4	4	4	4	3	4	4	4	3	4	4	3	4	4	3.85714	52	30	4	4	3.75	3.8	3.75
2	18	4	4	3	4	3	3	4	4	3	5	3	2	2	3	2	4	3	3	3	4	3	3.28571	51	56	3.75	3.5	3.25	2.8	3.25
2	21	3	3	3	3	3	3	3	3	3	3	3	3	3	3	3	3	3	3	3	3	3	3	51	51	3	3	3	3	3
2	18	3	3	3	3	3	3	3	3	3	3	3	3	3	3	3	3	3	3	3	3	3	3	51	51	3	3	3	3	3
2	18	4	5	5	5	5	5	5	4	4	4	4	5	5	5	5	4	4	4	4	4	4	4.47619	51	51	4.75	4.75	4.25	4.6	4
2	20	4	4	4	3	4	4	5	4	4	4	5	4	4	4	5	3	3	4	3	4	4	3.95238	51	48	3.75	4.25	4.25	3.8	3.75
2	17	3	3	3	3	3	3	3	3	3	3	3	3	3	3	3	3	3	3	3	3	3	3	51	47	3	3	3	3	3
2	21	4	4	4	4	4	4	4	4	4	4	4	4	4	4	4	4	4	4	4	4	4	4	51	46	4	4	4	4	4
2	20	3	5	4	4	4	4	4	4	2	3	5	2	2	2	1	3	3	4	5	3	4	3.38095	51	40	4	4	3	2.2	4
2	21	4	4	4	4	4	4	4	4	4	4	4	4	4	4	4	4	4	4	4	4	4	4	51	35	4	4	4	4	4
2	20	4	4	4	4	4	3	3	3	3	3	4	4	4	4	4	4	4	4	4	4	4	3.7619	50	53	4	3.25	3.5	4	4
2	20	3	3	3	3	3	3	3	3	3	3	3	3	3	3	3	3	3	3	3	3	3	3	50	51	3	3	3	3	3
2	22	4	4	4	4	3	3	4	3	4	4	4	4	4	4	4	4	3	4	4	4	4	3.80952	50	50	4	3.25	4	3.8	4
2	19	4	4	4	4	5	5	4	4	4	5	4	5	5	5	4	4	4	5	4	5	5	4.42857	50	50	4	4.5	4.5	4.4	4.75
2	20	3	2	3	3	3	3	3	3	3	3	3	4	3	2	2	3	3	3	4	4	4	3.04762	50	46	2.75	3	3.25	2.6	3.75
2	20	4	4	3	4	4	4	5	4	5	3	2	2	2	2	2	4	4	4	2	5	2	3.38095	50	40	3.75	4.25	3	2.8	3.25
2	20	4	3	4	4	4	4	5	5	4	4	3	4	4	4	4	3	4	4	5	5	4	4.04762	50	35	3.75	4.5	3.75	3.8	4.5
2	20	3	3	3	3	4	3	3	3	3	4	3	3	3	3	3	4	3	4	4	3	4	3.28571	50	31	3	3.25	3.25	3.2	3.75
2	20	3	3	4	4	4	4	4	4	3	3	3	2	4	4	3	3	4	3	3	3	3	3.38095	50	27	3.5	4	2.75	3.6	3
2	18	4	4	4	4	4	4	4	4	4	4	4	4	4	4	4	4	4	4	4	4	4	4	49	50	4	4	4	4	4
2	19	3	4	4	3	3	4	4	4	4	3	3	3	3	4	3	3	4	2	3	4	4	3.42857	47	50	3.5	3.75	3.25	3.4	3.25
2	20	4	4	4	4	4	4	4	4	4	4	4	4	4	4	4	4	4	4	3	4	4	3.95238	43	46	4	4	4	4	3.75
2	18	4	4	4	4	4	4	4	4	4	4	4	4	2	3	3	3	3	3	3	3	3	3.52381	42	35	4	4	4	2.8	3
2	20	3	3	3	3	3	3	3	3	3	3	3	3	3	3	3	3	3	3	3	3	3	3	41	50	3	3	3	3	3
2	20	5	4	4	4	4	4	4	4	3	4	4	4	4	4	4	4	4	3	4	3	4	3.90476	41	37	4.25	4	3.75	4	3.5
2	21	4	4	4	4	4	4	4	4	4	4	4	4	4	4	4	4	4	4	4	4	4	4	41	30	4	4	4	4	4
2	20	3	2	4	4	2	2	4	2	5	4	2	2	2	2	2	2	2	1	2	4	2	2.61905	41	11	3.25	2.5	3.25	2	2.25
2	19	4	4	4	4	4	4	3	3	4	4	4	4	3	3	4	4	4	3	3	4	4	3.71429	40	39	4	3.5	4	3.6	3.5
2	19	3	3	3	3	4	4	3	3	3	3	2	3	3	3	3	4	3	2	3	4	3	3.09524	40	30	3	3.5	2.75	3.2	3
2	21	4	4	4	4	4	4	3	3	4	4	4	4	4	4	3	4	2	3	2	3	3	3.52381	40	20	4	3.5	4	3.4	2.75
2	20	4	4	4	4	4	4	4	4	4	4	4	4	4	4	4	4	4	4	4	4	4	4	39	21	4	4	4	4	4
2	20	4	3	3	4	4	4	4	4	3	4	4	3	4	3	4	4	4	4	4	3	3	3.66667	35	35	3.5	4	3.5	3.8	3.5
2	20	3	3	3	3	3	3	3	3	3	3	3	3	3	3	3	3	3	3	3	3	3	3	34	21	3	3	3	3	3
2	21	1	2	2	2	2	2	2	2	2	3	3	3	3	3	2	3	2	3	2	3	3	2.38095	32	15	1.75	2	2.75	2.6	2.75
2	20	5	3	4	4	4	4	4	4	4	4	4	3	3	3	3	4	4	4	3	4	4	3.7619	30	51	4	4	3.75	3.4	3.75
2	20	4	4	4	4	3	3	4	4	4	3	4	4	3	3	4	4	3	4	4	4	4	3.71429	30	25	4	3.5	3.75	3.4	4
2	20	3	2	2	1	3	2	2	3	3	2	2	2	1	#NULL!	#NULL!	#NULL!	#NULL!	#NULL!	#NULL!	#NULL!	#NULL!	2.15385	26	16	2	2.5	2.25	1	#NULL!
2	20	4	4	4	4	4	3	4	3	4	3	4	4	5	4	4	4	4	3	4	4	3	3.80952	25	1	4	3.5	3.75	4.2	3.5
2	21	3	3	3	3	3	3	3	3	3	3	3	3	3	3	3	3	3	3	3	3	3	3	19	5	3	3	3	3	3
2	20	4	2	4	4	2	2	4	4	2	3	4	3	3	2	2	3	2	3	4	2	3	2.95238	8	51	3.5	3	3	2.4	3

[truncated: 4 more sheets: Study 4 (all), Study 5  (Table S4-5), Study 6 (Table S8), Study 7 (Table 1 & S9)]
